# Supplementary material for: The diffuse gamma-ray flux from clusters of galaxies
Source: Nat Commun. 2023 Apr 29;14:2486. doi: 10.1038/s41467-023-38226-w (PMC10148864; doi:10.1038/s41467-023-38226-w)
Supplement: Supplementary file 2 — Source Data [file 41467_2023_38226_MOESM2_ESM.zip]

Archive with 35 entries (34 files):
- FigureData_28March/
- FigureData_28March/.DS_Store
- __MACOSX/FigureData_28March/._.DS_Store
- FigureData_28March/figS7.txt
- __MACOSX/FigureData_28March/._figS7.txt
- FigureData_28March/figS3a.txt
- __MACOSX/FigureData_28March/._figS3a.txt
- FigureData_28March/figS6.txt
- __MACOSX/FigureData_28March/._figS6.txt
- FigureData_28March/Fig6.txt
- __MACOSX/FigureData_28March/._Fig6.txt
- FigureData_28March/fig4.txt
- __MACOSX/FigureData_28March/._fig4.txt
- FigureData_28March/figS4.txt
- __MACOSX/FigureData_28March/._figS4.txt
- FigureData_28March/figS3b.txt
- __MACOSX/FigureData_28March/._figS3b.txt
- FigureData_28March/figS5.txt
- __MACOSX/FigureData_28March/._figS5.txt
- FigureData_28March/figS1.txt
- __MACOSX/FigureData_28March/._figS1.txt
- FigureData_28March/fig1.txt
- __MACOSX/FigureData_28March/._fig1.txt
- FigureData_28March/figS2b.txt
- __MACOSX/FigureData_28March/._figS2b.txt
- FigureData_28March/fig2.txt
- __MACOSX/FigureData_28March/._fig2.txt
- FigureData_28March/figS2a.txt
- __MACOSX/FigureData_28March/._figS2a.txt
- FigureData_28March/fig3.txt
- __MACOSX/FigureData_28March/._fig3.txt
- FigureData_28March/figS8.txt
- __MACOSX/FigureData_28March/._figS8.txt
- FigureData_28March/Fig5-FigS9_pinkBand.txt
- __MACOSX/FigureData_28March/._Fig5-FigS9_pinkBand.txt
