# Supplementary material for: The diffuse gamma-ray flux from clusters of galaxies
Source: Nat Commun. 2023 Apr 29;14:2486. doi: 10.1038/s41467-023-38226-w (PMC10148864; doi:10.1038/s41467-023-38226-w)
Supplement: Supplementary file 2 — Source Data [file 41467_2023_38226_MOESM2_ESM.zip › FigureData_28March/figS7.txt]

# E (eV)	Flux (MeV cm^-2, s^-1, sr^-1) (UDS)	z<0.01	0.01<z<0.05	0.05<z<0.2	0.2<z0.5	0.5<z<0.9	0.9<z<1.5	1.5<z<5.0	Flux (SMP)	z<0.01	0.01<z<0.05	0.05<z<0.2	0.2<z0.5	0.5<z<0.9	0.9<z<1.5	1.5<z<5.0
1.1482e+10	4.1351e-08	2.7917e-09	6.5480e-09	1.0482e-08	8.2933e-09	6.9764e-09	5.8935e-09	3.6545e-10	4.1458e-08	2.6395e-09	7.0539e-09	1.0777e-08	7.9629e-09	6.9157e-09	5.9384e-09	1.7025e-10
1.7245e+10	3.2449e-08	2.3675e-09	5.4584e-09	8.4336e-09	6.2387e-09	5.3532e-09	4.3874e-09	2.0998e-10	3.2510e-08	2.3931e-09	5.5682e-09	8.5186e-09	6.3873e-09	5.1501e-09	4.4350e-09	5.8039e-11
2.5902e+10	2.4001e-08	1.9907e-09	4.2905e-09	6.3137e-09	4.5814e-09	3.8469e-09	2.8877e-09	9.0256e-11	2.3739e-08	1.9152e-09	4.4442e-09	6.3194e-09	4.4218e-09	3.7082e-09	2.9133e-09	1.6618e-11
3.8905e+10	2.0645e-08	1.9017e-09	4.0217e-09	5.4790e-09	4.0674e-09	3.2095e-09	1.9376e-09	2.7751e-11	2.0282e-08	1.8719e-09	4.0206e-09	5.5372e-09	3.9419e-09	3.0185e-09	1.8864e-09	5.3178e-12
5.8434e+10	1.3500e-08	1.5022e-09	2.9252e-09	3.7780e-09	2.7113e-09	1.8321e-09	7.4708e-10	4.0781e-12	1.3475e-08	1.4686e-09	2.9271e-09	3.8976e-09	2.6719e-09	1.8163e-09	6.9279e-10	6.1440e-13
8.7767e+10	8.3112e-09	1.1244e-09	2.0865e-09	2.5390e-09	1.5972e-09	7.9822e-10	1.6571e-10	8.6523e-14	8.1930e-09	1.1295e-09	2.0699e-09	2.5480e-09	1.5358e-09	7.6601e-10	1.4376e-10	7.9087e-15
1.3183e+11	6.5899e-09	1.1119e-09	1.8333e-09	2.1500e-09	1.1513e-09	3.2001e-10	2.3298e-11	5.1574e-14	6.6425e-09	1.0874e-09	1.9026e-09	2.2025e-09	1.1059e-09	3.2441e-10	1.9824e-11	0.0000e+00
1.9800e+11	3.9578e-09	8.3061e-10	1.3071e-09	1.2942e-09	4.6182e-10	6.2532e-11	1.5828e-12	0.0000e+00	3.9816e-09	7.8539e-10	1.3497e-09	1.3327e-09	4.4821e-10	6.4628e-11	1.0424e-12	0.0000e+00
2.9739e+11	2.5326e-09	6.4780e-10	9.3163e-10	7.5787e-10	1.8670e-10	8.5375e-12	2.1123e-14	0.0000e+00	2.5746e-09	6.3223e-10	9.7794e-10	7.9485e-10	1.6062e-10	8.9525e-12	3.5799e-14	0.0000e+00
4.4668e+11	2.0024e-09	6.0069e-10	8.2274e-10	5.1164e-10	6.6390e-11	9.1048e-13	0.0000e+00	0.0000e+00	1.9698e-09	6.0565e-10	7.9754e-10	5.0649e-10	5.9226e-11	8.8342e-13	0.0000e+00	0.0000e+00
6.7091e+11	1.2576e-09	4.6546e-10	5.2307e-10	2.5325e-10	1.5724e-11	1.3178e-13	0.0000e+00	0.0000e+00	1.2286e-09	4.4409e-10	5.1861e-10	2.4823e-10	1.7658e-11	2.4455e-14	0.0000e+00	0.0000e+00
1.0077e+12	7.4597e-10	3.1175e-10	3.1329e-10	1.1582e-10	5.1048e-12	8.3563e-15	0.0000e+00	0.0000e+00	7.4691e-10	3.0313e-10	3.2551e-10	1.1358e-10	4.6959e-12	0.0000e+00	0.0000e+00	0.0000e+00
1.5136e+12	6.7561e-10	3.0827e-10	2.7832e-10	8.6088e-11	2.9305e-12	0.0000e+00	0.0000e+00	0.0000e+00	6.4990e-10	2.8988e-10	2.7344e-10	8.4032e-11	2.5436e-12	0.0000e+00	0.0000e+00	0.0000e+00
2.2734e+12	5.3984e-10	2.6426e-10	2.1719e-10	5.6986e-11	1.4069e-12	0.0000e+00	0.0000e+00	0.0000e+00	5.2346e-10	2.6032e-10	2.0972e-10	5.2194e-11	1.2245e-12	0.0000e+00	0.0000e+00	0.0000e+00
3.4145e+12	3.1069e-10	1.6486e-10	1.1813e-10	2.7473e-11	2.3633e-13	0.0000e+00	0.0000e+00	0.0000e+00	3.0485e-10	1.5902e-10	1.1720e-10	2.8201e-11	4.2579e-13	0.0000e+00	0.0000e+00	0.0000e+00
5.1286e+12	2.5926e-10	1.4873e-10	9.3703e-11	1.6725e-11	9.3544e-14	0.0000e+00	0.0000e+00	0.0000e+00	2.6022e-10	1.4890e-10	9.4987e-11	1.6305e-11	3.0592e-14	0.0000e+00	0.0000e+00	0.0000e+00
7.7031e+12	1.3212e-10	8.2695e-11	4.4181e-11	5.2379e-12	2.3564e-15	0.0000e+00	0.0000e+00	0.0000e+00	1.3344e-10	8.2697e-11	4.5902e-11	4.8373e-12	0.0000e+00	0.0000e+00	0.0000e+00	0.0000e+00
1.1570e+13	6.3004e-11	4.4461e-11	1.7697e-11	8.4671e-13	0.0000e+00	0.0000e+00	0.0000e+00	0.0000e+00	6.2035e-11	4.4358e-11	1.7021e-11	6.5622e-13	0.0000e+00	0.0000e+00	0.0000e+00	0.0000e+00
1.7378e+13	3.6770e-11	3.1057e-11	5.6769e-12	3.6130e-14	0.0000e+00	0.0000e+00	0.0000e+00	0.0000e+00	3.7346e-11	3.2109e-11	5.1890e-12	4.7502e-14	0.0000e+00	0.0000e+00	0.0000e+00	0.0000e+00
2.6102e+13	3.4134e-12	3.2536e-12	1.5983e-13	0.0000e+00	0.0000e+00	0.0000e+00	0.0000e+00	0.0000e+00	3.3195e-12	3.1792e-12	1.4039e-13	0.0000e+00	0.0000e+00	0.0000e+00	0.0000e+00	0.0000e+00
3.9204e+13	1.0655e-12	1.0607e-12	4.7405e-15	0.0000e+00	0.0000e+00	0.0000e+00	0.0000e+00	0.0000e+00	1.0522e-12	1.0453e-12	6.8334e-15	0.0000e+00	0.0000e+00	0.0000e+00	0.0000e+00	0.0000e+00
5.8884e+13	4.2750e-13	4.2723e-13	2.6873e-16	0.0000e+00	0.0000e+00	0.0000e+00	0.0000e+00	0.0000e+00	4.0226e-13	4.0226e-13	0.0000e+00	0.0000e+00	0.0000e+00	0.0000e+00	0.0000e+00	0.0000e+00
8.8444e+13	9.3820e-14	9.3820e-14	0.0000e+00	0.0000e+00	0.0000e+00	0.0000e+00	0.0000e+00	0.0000e+00	8.2536e-14	8.2536e-14	0.0000e+00	0.0000e+00	0.0000e+00	0.0000e+00	0.0000e+00	0.0000e+00
1.3284e+14	6.3455e-15	6.3455e-15	0.0000e+00	0.0000e+00	0.0000e+00	0.0000e+00	0.0000e+00	0.0000e+00	4.8741e-15	4.8741e-15	0.0000e+00	0.0000e+00	0.0000e+00	0.0000e+00	0.0000e+00	0.0000e+00
