# Supplementary material for: The diffuse gamma-ray flux from clusters of galaxies
Source: Nat Commun. 2023 Apr 29;14:2486. doi: 10.1038/s41467-023-38226-w (PMC10148864; doi:10.1038/s41467-023-38226-w)
Supplement: Supplementary file 2 — Source Data [file 41467_2023_38226_MOESM2_ESM.zip › FigureData_28March/figS3a.txt]

# E (eV)	mfpIC_cmb (Mpc)	mfpIC_ebl (Mpc)	mfpIC_cluster (Mpc)	E (eV)	mfp_ebl_triblet (Mpc)	mfp_cluster_triblet (Mpc)	E (eV)	mfp_cmb_triplet (Mpc)
1.0000e+10	1.1942e-03	4.8372e-01	2.0620e+02	1.0000e+10	1.1254e+14	2.8944e+05	8.9125e+12	1.0847e+184
1.1220e+10	1.1927e-03	4.8378e-01	2.0759e+02	1.1220e+10	3.4482e+13	2.6800e+05	1.0000e+13	1.0588e+165
1.2589e+10	1.1915e-03	4.8386e-01	2.0887e+02	1.2589e+10	1.2996e+13	2.4873e+05	1.1220e+13	1.1715e+148
1.4125e+10	1.1906e-03	4.8395e-01	2.1039e+02	1.4125e+10	5.6130e+12	2.3137e+05	1.2589e+13	9.0375e+132
1.5849e+10	1.1898e-03	4.8404e-01	2.1207e+02	1.5849e+10	2.6304e+12	2.1567e+05	1.4125e+13	3.0808e+119
1.7783e+10	1.1891e-03	4.8414e-01	2.1385e+02	1.7783e+10	1.2473e+12	2.0144e+05	1.5849e+13	3.0500e+107
1.9953e+10	1.1886e-03	4.8426e-01	2.1571e+02	1.9953e+10	5.5868e+11	1.8851e+05	1.7783e+13	5.9809e+96
2.2387e+10	1.1882e-03	4.8440e-01	2.1765e+02	2.2387e+10	2.4098e+11	1.7674e+05	1.9953e+13	1.6452e+87
2.5119e+10	1.1879e-03	4.8454e-01	2.1968e+02	2.5119e+10	1.0650e+11	1.6598e+05	2.2387e+13	4.6789e+78
2.8184e+10	1.1876e-03	4.8470e-01	2.2166e+02	2.8184e+10	4.9954e+10	1.5614e+05	2.5119e+13	1.0574e+71
3.1623e+10	1.1874e-03	4.8488e-01	2.2373e+02	3.1623e+10	2.4977e+10	1.4712e+05	2.8184e+13	1.5152e+64
3.5481e+10	1.1872e-03	4.8507e-01	2.2583e+02	3.5481e+10	1.3249e+10	1.3882e+05	3.1623e+13	1.1307e+58
3.9811e+10	1.1871e-03	4.8529e-01	2.2802e+02	3.9811e+10	7.3903e+09	1.3119e+05	3.5481e+13	3.6855e+52
4.4668e+10	1.1870e-03	4.8552e-01	2.3021e+02	4.4668e+10	4.2980e+09	1.2414e+05	3.9811e+13	4.4773e+47
5.0119e+10	1.1869e-03	4.8579e-01	2.3250e+02	5.0119e+10	2.5872e+09	1.1763e+05	4.4668e+13	1.7586e+43
5.6234e+10	1.1869e-03	4.8607e-01	2.3479e+02	5.6234e+10	1.6045e+09	1.1160e+05	5.0119e+13	1.9678e+39
6.3096e+10	1.1869e-03	4.8638e-01	2.3718e+02	6.3096e+10	1.0195e+09	1.0601e+05	5.6234e+13	5.6057e+35
7.0795e+10	1.1869e-03	4.8672e-01	2.3957e+02	7.0795e+10	6.5579e+08	1.0081e+05	6.3096e+13	3.6783e+32
7.9433e+10	1.1869e-03	4.8710e-01	2.4206e+02	7.9433e+10	4.1821e+08	9.5982e+04	7.0795e+13	5.0840e+29
8.9125e+10	1.1870e-03	4.8751e-01	2.4457e+02	8.9125e+10	2.6048e+08	9.1480e+04	7.9433e+13	1.3667e+27
1.0000e+11	1.1870e-03	4.8796e-01	2.4718e+02	1.0000e+11	1.5906e+08	8.7278e+04	8.9125e+13	6.6547e+24
1.1220e+11	1.1871e-03	4.8846e-01	2.4979e+02	1.1220e+11	9.6729e+07	8.3351e+04	1.0000e+14	5.5089e+22
1.2589e+11	1.1872e-03	4.8901e-01	2.5253e+02	1.2589e+11	5.9537e+07	7.9677e+04	1.1220e+14	7.3280e+20
1.4125e+11	1.1873e-03	4.8961e-01	2.5526e+02	1.4125e+11	3.7475e+07	7.6235e+04	1.2589e+14	1.4897e+19
1.5849e+11	1.1874e-03	4.9027e-01	2.5812e+02	1.5849e+11	2.4245e+07	7.3007e+04	1.4125e+14	4.4260e+17
1.7783e+11	1.1875e-03	4.9100e-01	2.6099e+02	1.7783e+11	1.6132e+07	6.9974e+04	1.5849e+14	1.8469e+16
1.9953e+11	1.1877e-03	4.9180e-01	2.6398e+02	1.9953e+11	1.1025e+07	6.7122e+04	1.7783e+14	1.0447e+15
2.2387e+11	1.1879e-03	4.9268e-01	2.6698e+02	2.2387e+11	7.7209e+06	6.4438e+04	1.9953e+14	7.7621e+13
2.5119e+11	1.1881e-03	4.9366e-01	2.7012e+02	2.5119e+11	5.5255e+06	6.1908e+04	2.2387e+14	7.3650e+12
2.8184e+11	1.1883e-03	4.9473e-01	2.7327e+02	2.8184e+11	4.0294e+06	5.9521e+04	2.5119e+14	8.7037e+11
3.1623e+11	1.1886e-03	4.9591e-01	2.7656e+02	3.1623e+11	2.9846e+06	5.7268e+04	2.8184e+14	1.2528e+11
3.5481e+11	1.1888e-03	4.9721e-01	2.7986e+02	3.5481e+11	2.2385e+06	5.5137e+04	3.1623e+14	2.1529e+10
3.9811e+11	1.1892e-03	4.9865e-01	2.8332e+02	3.9811e+11	1.6955e+06	5.3121e+04	3.5481e+14	4.3400e+09
4.4668e+11	1.1895e-03	5.0023e-01	2.8679e+02	4.4668e+11	1.2946e+06	5.1212e+04	3.9811e+14	1.0101e+09
5.0119e+11	1.1900e-03	5.0198e-01	2.9042e+02	5.0119e+11	9.9529e+05	4.9402e+04	4.4668e+14	2.6765e+08
5.6234e+11	1.1904e-03	5.0390e-01	2.9407e+02	5.6234e+11	7.6982e+05	4.7685e+04	5.0119e+14	7.9719e+07
6.3096e+11	1.1909e-03	5.0602e-01	2.9790e+02	6.3096e+11	5.9893e+05	4.6055e+04	5.6234e+14	2.6393e+07
7.0795e+11	1.1915e-03	5.0836e-01	3.0214e+02	7.0795e+11	4.6872e+05	4.4505e+04	6.3096e+14	9.6153e+06
7.9433e+11	1.1922e-03	5.1093e-01	3.0609e+02	7.9433e+11	3.6907e+05	4.3031e+04	7.0795e+14	3.8201e+06
8.9125e+11	1.1929e-03	5.1377e-01	3.1024e+02	8.9125e+11	2.9249e+05	4.1628e+04	7.9433e+14	1.6417e+06
1.0000e+12	1.1938e-03	5.1689e-01	3.1442e+02	1.0000e+12	2.3342e+05	4.0292e+04	8.9125e+14	7.5773e+05
1.1220e+12	1.1947e-03	5.2033e-01	3.1880e+02	1.1220e+12	1.8766e+05	3.9018e+04	1.0000e+15	3.7313e+05
1.2589e+12	1.1957e-03	5.2411e-01	3.2320e+02	1.2589e+12	1.5206e+05	3.7803e+04	1.1220e+15	1.9489e+05
1.4125e+12	1.1969e-03	5.2826e-01	3.2783e+02	1.4125e+12	1.2420e+05	3.6643e+04	1.2589e+15	1.0741e+05
1.5849e+12	1.1982e-03	5.3282e-01	3.3250e+02	1.5849e+12	1.0228e+05	3.5535e+04	1.4125e+15	6.2161e+04
1.7783e+12	1.1996e-03	5.3783e-01	3.3740e+02	1.7783e+12	8.4933e+04	3.4476e+04	1.5849e+15	3.7616e+04
1.9953e+12	1.2012e-03	5.4332e-01	3.4235e+02	1.9953e+12	7.1131e+04	3.3463e+04	1.7783e+15	2.3709e+04
2.2387e+12	1.2031e-03	5.4933e-01	3.4755e+02	2.2387e+12	6.0081e+04	3.2494e+04	1.9953e+15	1.5510e+04
2.5119e+12	1.2051e-03	5.5591e-01	3.5280e+02	2.5119e+12	5.1180e+04	3.1565e+04	2.2387e+15	1.0498e+04
2.8184e+12	1.2074e-03	5.6310e-01	3.5832e+02	2.8184e+12	4.3961e+04	3.0676e+04	2.5119e+15	7.3303e+03
3.1623e+12	1.2099e-03	5.7097e-01	3.6390e+02	3.1623e+12	3.8068e+04	2.9823e+04	2.8184e+15	5.2668e+03
3.5481e+12	1.2127e-03	5.7955e-01	3.6978e+02	3.5481e+12	3.3222e+04	2.9005e+04	3.1623e+15	3.8846e+03
3.9811e+12	1.2159e-03	5.8890e-01	3.7573e+02	3.9811e+12	2.9210e+04	2.8219e+04	3.5481e+15	2.9349e+03
4.4668e+12	1.2194e-03	5.9908e-01	3.8200e+02	4.4668e+12	2.5863e+04	2.7465e+04	3.9811e+15	2.2668e+03
5.0119e+12	1.2234e-03	6.1016e-01	3.8834e+02	5.0119e+12	2.3049e+04	2.6741e+04	4.4668e+15	1.7868e+03
5.6234e+12	1.2278e-03	6.2219e-01	3.9504e+02	5.6234e+12	2.0664e+04	2.6044e+04	5.0119e+15	1.4350e+03
6.3096e+12	1.2327e-03	6.3526e-01	4.0183e+02	6.3096e+12	1.8626e+04	2.5374e+04	5.6234e+15	1.1724e+03
7.0795e+12	1.2381e-03	6.4943e-01	4.0901e+02	7.0795e+12	1.6868e+04	2.4730e+04	6.3096e+15	9.7320e+02
7.9433e+12	1.2441e-03	6.6477e-01	4.1629e+02	7.9433e+12	1.5339e+04	2.4109e+04	7.0795e+15	8.1973e+02
8.9125e+12	1.2509e-03	6.8138e-01	4.2399e+02	8.9125e+12	1.4000e+04	2.3511e+04	7.9433e+15	6.9983e+02
1.0000e+13	1.2583e-03	6.9934e-01	4.3181e+02	1.0000e+13	1.2817e+04	2.2935e+04	8.9125e+15	6.0495e+02
1.1220e+13	1.2666e-03	7.1875e-01	4.4009e+02	1.1220e+13	1.1765e+04	2.2380e+04	1.0000e+16	5.2897e+02
1.2589e+13	1.2757e-03	7.3970e-01	4.4851e+02	1.2589e+13	1.0823e+04	2.1845e+04	1.1220e+16	4.6746e+02
1.4125e+13	1.2858e-03	7.6230e-01	4.5745e+02	1.4125e+13	9.9738e+03	2.1328e+04	1.2589e+16	4.1718e+02
1.5849e+13	1.2970e-03	7.8667e-01	4.6655e+02	1.5849e+13	9.2039e+03	2.0830e+04	1.4125e+16	3.7570e+02
1.7783e+13	1.3094e-03	8.1292e-01	4.7622e+02	1.7783e+13	8.5022e+03	2.0348e+04	1.5849e+16	3.4118e+02
1.9953e+13	1.3229e-03	8.4120e-01	4.8607e+02	1.9953e+13	7.8593e+03	1.9883e+04	1.7783e+16	3.1224e+02
2.2387e+13	1.3379e-03	8.7164e-01	4.9655e+02	2.2387e+13	7.2672e+03	1.9434e+04	1.9953e+16	2.8781e+02
2.5119e+13	1.3543e-03	9.0441e-01	5.0726e+02	2.5119e+13	6.7185e+03	1.8999e+04	2.2387e+16	2.6705e+02
2.8184e+13	1.3723e-03	9.3966e-01	5.1867e+02	2.8184e+13	6.2063e+03	1.8579e+04	2.5119e+16	2.4931e+02
3.1623e+13	1.3921e-03	9.7760e-01	5.3032e+02	3.1623e+13	5.7242e+03	1.8173e+04	2.8184e+16	2.3406e+02
3.5481e+13	1.4137e-03	1.0184e+00	5.4277e+02	3.5481e+13	5.2665e+03	1.7779e+04	3.1623e+16	2.2090e+02
3.9811e+13	1.4373e-03	1.0624e+00	5.5552e+02	3.9811e+13	4.8280e+03	1.7399e+04	3.5481e+16	2.0948e+02
4.4668e+13	1.4630e-03	1.1096e+00	5.6915e+02	4.4668e+13	4.4048e+03	1.7030e+04	3.9811e+16	1.9954e+02
5.0119e+13	1.4910e-03	1.1605e+00	5.8313e+02	5.0119e+13	3.9944e+03	1.6673e+04	4.4668e+16	1.9085e+02
5.6234e+13	1.5215e-03	1.2154e+00	5.9810e+02	5.6234e+13	3.5960e+03	1.6327e+04	5.0119e+16	1.8323e+02
6.3096e+13	1.5546e-03	1.2745e+00	6.1350e+02	6.3096e+13	3.2103e+03	1.5991e+04	5.6234e+16	1.7653e+02
7.0795e+13	1.5905e-03	1.3381e+00	6.3001e+02	7.0795e+13	2.8400e+03	1.5666e+04	6.3096e+16	1.7063e+02
7.9433e+13	1.6294e-03	1.4068e+00	6.4700e+02	7.9433e+13	2.4888e+03	1.5350e+04	7.0795e+16	1.6541e+02
8.9125e+13	1.6714e-03	1.4810e+00	6.6980e+02	8.9125e+13	2.1609e+03	1.5044e+04	7.9433e+16	1.6079e+02
1.0000e+14	1.7169e-03	1.5611e+00	6.8890e+02	1.0000e+14	1.8604e+03	1.4747e+04	8.9125e+16	1.5668e+02
1.1220e+14	1.7659e-03	1.6477e+00	7.0948e+02	1.1220e+14	1.5902e+03	1.4458e+04	1.0000e+17	1.5304e+02
1.2589e+14	1.8189e-03	1.7413e+00	7.3074e+02	1.2589e+14	1.3521e+03	1.4178e+04	1.1220e+17	1.4979e+02
1.4125e+14	1.8759e-03	1.8426e+00	7.5370e+02	1.4125e+14	1.1457e+03	1.3906e+04	1.2589e+17	1.4690e+02
1.5849e+14	1.9373e-03	1.9524e+00	7.7749e+02	1.5849e+14	9.6967e+02	1.3642e+04	1.4125e+17	1.4432e+02
1.7783e+14	2.0035e-03	2.0714e+00	8.0322e+02	1.7783e+14	8.2133e+02	1.3385e+04	1.5849e+17	1.4202e+02
1.9953e+14	2.0746e-03	2.2005e+00	8.2990e+02	1.9953e+14	6.9750e+02	1.3135e+04	1.7783e+17	1.3996e+02
2.2387e+14	2.1511e-03	2.3407e+00	8.5884e+02	2.2387e+14	5.9475e+02	1.2892e+04	1.9953e+17	1.3812e+02
2.5119e+14	2.2334e-03	2.4930e+00	8.8894e+02	2.5119e+14	5.0981e+02	1.2656e+04	2.2387e+17	1.3647e+02
2.8184e+14	2.3219e-03	2.6586e+00	9.2160e+02	2.8184e+14	4.3966e+02	1.2426e+04	2.5119e+17	1.3500e+02
3.1623e+14	2.4170e-03	2.8388e+00	9.5562e+02	3.1623e+14	3.8169e+02	1.2202e+04	2.8184e+17	1.3368e+02
3.5481e+14	2.5193e-03	3.0349e+00	9.9263e+02	3.5481e+14	3.3367e+02	1.1985e+04	3.1623e+17	1.3249e+02
3.9811e+14	2.6294e-03	3.2487e+00	1.0313e+03	3.9811e+14	2.9376e+02	1.1773e+04	3.5481e+17	1.3143e+02
4.4668e+14	2.7478e-03	3.4818e+00	1.0734e+03	4.4668e+14	2.6043e+02	1.1566e+04	3.9811e+17	1.3048e+02
5.0119e+14	2.8753e-03	3.7361e+00	1.1174e+03	5.0119e+14	2.3245e+02	1.1365e+04	4.4668e+17	1.2963e+02
5.6234e+14	3.0125e-03	4.0138e+00	1.1654e+03	5.6234e+14	2.0885e+02	1.1169e+04	5.0119e+17	1.2887e+02
6.3096e+14	3.1604e-03	4.3171e+00	1.2157e+03	6.3096e+14	1.8881e+02	1.0978e+04	5.6234e+17	1.2818e+02
7.0795e+14	3.3199e-03	4.6487e+00	1.2706e+03	7.0795e+14	1.7171e+02	1.0792e+04	6.3096e+17	1.2757e+02
7.9433e+14	3.4919e-03	5.0112e+00	1.3282e+03	7.9433e+14	1.5702e+02	1.0611e+04	7.0795e+17	1.2702e+02
8.9125e+14	3.6775e-03	5.4080e+00	1.3912e+03	8.9125e+14	1.4433e+02	1.0434e+04	7.9433e+17	1.2653e+02
1.0000e+15	3.8781e-03	5.8424e+00	1.4574e+03	1.0000e+15	1.3330e+02	1.0262e+04	8.9125e+17	1.2608e+02
1.1220e+15	4.0948e-03	6.3182e+00	1.5298e+03	1.1220e+15	1.2367e+02	1.0093e+04	1.0000e+18	1.2569e+02
1.2589e+15	4.3293e-03	6.8396e+00	1.6060e+03	1.2589e+15	1.1521e+02	9.9292e+03	1.1220e+18	1.2533e+02
1.4125e+15	4.5831e-03	7.4114e+00	1.6895e+03	1.4125e+15	1.0774e+02	9.7690e+03	1.2589e+18	1.2502e+02
1.5849e+15	4.8580e-03	8.0386e+00	1.7774e+03	1.5849e+15	1.0111e+02	9.6126e+03	1.4125e+18	1.2473e+02
1.7783e+15	5.1559e-03	8.7270e+00	1.8739e+03	1.7783e+15	9.5192e+01	9.4599e+03	1.5849e+18	1.2448e+02
1.9953e+15	5.4791e-03	9.4828e+00	1.9755e+03	1.9953e+15	8.9890e+01	9.3109e+03	1.7783e+18	1.2425e+02
2.2387e+15	5.8299e-03	1.0313e+01	2.0873e+03	2.2387e+15	8.5119e+01	9.1653e+03	1.9953e+18	1.2405e+02
2.5119e+15	6.2109e-03	1.1225e+01	2.2052e+03	2.5119e+15	8.0806e+01	9.0231e+03	2.2387e+18	1.2386e+02
2.8184e+15	6.6250e-03	1.2228e+01	2.3350e+03	2.8184e+15	7.6893e+01	8.8842e+03	2.5119e+18	1.2370e+02
3.1623e+15	7.0753e-03	1.3331e+01	2.4720e+03	3.1623e+15	7.3328e+01	8.7484e+03	2.8184e+18	1.2356e+02
3.5481e+15	7.5654e-03	1.4544e+01	2.6231e+03	3.5481e+15	7.0069e+01	8.6157e+03	3.1623e+18	1.2342e+02
3.9811e+15	8.0992e-03	1.5879e+01	2.7830e+03	3.9811e+15	6.7080e+01	8.4860e+03	3.5481e+18	1.2331e+02
4.4668e+15	8.6807e-03	1.7349e+01	2.9595e+03	4.4668e+15	6.4329e+01	8.3592e+03	3.9811e+18	1.2320e+02
5.0119e+15	9.3147e-03	1.8967e+01	3.1464e+03	5.0119e+15	6.1791e+01	8.2353e+03	4.4668e+18	1.2311e+02
5.6234e+15	1.0006e-02	2.0750e+01	3.3533e+03	5.6234e+15	5.9442e+01	8.1141e+03	5.0119e+18	1.2303e+02
6.3096e+15	1.0761e-02	2.2715e+01	3.5729e+03	6.3096e+15	5.7261e+01	7.9955e+03	5.6234e+18	1.2295e+02
7.0795e+15	1.1586e-02	2.4880e+01	3.8161e+03	7.0795e+15	5.5234e+01	7.8794e+03	6.3096e+18	1.2289e+02
7.9433e+15	1.2487e-02	2.7268e+01	4.0745e+03	7.9433e+15	5.3342e+01	7.7659e+03	7.0795e+18	1.2283e+02
8.9125e+15	1.3472e-02	2.9901e+01	4.3615e+03	8.9125e+15	5.1575e+01	7.6548e+03	7.9433e+18	1.2277e+02
1.0000e+16	1.4549e-02	3.2806e+01	4.6671e+03	1.0000e+16	4.9920e+01	7.5460e+03	8.9125e+18	1.2273e+02
1.1220e+16	1.5729e-02	3.6012e+01	5.0067e+03	1.1220e+16	4.8368e+01	7.4396e+03	1.0000e+19	1.2268e+02
1.2589e+16	1.7020e-02	3.9550e+01	5.4079e+03	1.2589e+16	4.6907e+01	7.3354e+03	1.1220e+19	1.2265e+02
1.4125e+16	1.8434e-02	4.3457e+01	5.8058e+03	1.4125e+16	4.5532e+01	7.2334e+03	1.2589e+19	1.2261e+02
1.5849e+16	1.9984e-02	4.7771e+01	6.2491e+03	1.5849e+16	4.4235e+01	7.1334e+03	1.4125e+19	1.2258e+02
1.7783e+16	2.1684e-02	5.2536e+01	6.7233e+03	1.7783e+16	4.3009e+01	7.0356e+03	1.5849e+19	1.2256e+02
1.9953e+16	2.3548e-02	5.7800e+01	7.2521e+03	1.9953e+16	4.1849e+01	6.9397e+03	1.7783e+19	1.2253e+02
2.2387e+16	2.5594e-02	6.3618e+01	7.8178e+03	2.2387e+16	4.0750e+01	6.8458e+03	1.9953e+19	1.2251e+02
2.5119e+16	2.7840e-02	7.0049e+01	8.4500e+03	2.5119e+16	3.9706e+01	6.7537e+03	2.2387e+19	1.2249e+02
2.8184e+16	3.0307e-02	7.7158e+01	9.1278e+03	2.8184e+16	3.8715e+01	6.6637e+03	2.5119e+19	1.2247e+02
3.1623e+16	3.3017e-02	8.5019e+01	9.8854e+03	3.1623e+16	3.7771e+01	6.5757e+03	2.8184e+19	1.2246e+02
3.5481e+16	3.5996e-02	9.3714e+01	1.0698e+04	3.5481e+16	3.6873e+01	6.4897e+03	3.1623e+19	1.2245e+02
3.9811e+16	3.9272e-02	1.0333e+02	1.1608e+04	3.9811e+16	3.6016e+01	6.4057e+03	3.5481e+19	1.2243e+02
4.4668e+16	4.2875e-02	1.1397e+02	1.2586e+04	4.4668e+16	3.5198e+01	6.3236e+03	3.9811e+19	1.2242e+02
5.0119e+16	4.6840e-02	1.2575e+02	1.3681e+04	5.0119e+16	3.4416e+01	6.2435e+03	4.4668e+19	1.2241e+02
5.6234e+16	5.1203e-02	1.3878e+02	1.4857e+04	5.6234e+16	3.3668e+01	6.1652e+03	5.0119e+19	1.2240e+02
6.3096e+16	5.6008e-02	1.5321e+02	1.6178e+04	6.3096e+16	3.2952e+01	6.0889e+03	5.6234e+19	1.2240e+02
7.0795e+16	6.1300e-02	1.6921e+02	1.7599e+04	7.0795e+16	3.2266e+01	6.0142e+03	6.3096e+19	1.2239e+02
7.9433e+16	6.7131e-02	1.8690e+02	1.9193e+04	7.9433e+16	3.1608e+01	5.9414e+03	7.0795e+19	1.2238e+02
8.9125e+16	7.3557e-02	2.0650e+02	2.0909e+04	8.9125e+16	3.0976e+01	5.8702e+03	7.9433e+19	1.2238e+02
1.0000e+17	8.0641e-02	2.2821e+02	2.2837e+04	1.0000e+17	3.0369e+01	5.8007e+03	8.9125e+19	1.2237e+02
1.1220e+17	8.8453e-02	2.5226e+02	2.4915e+04	1.1220e+17	2.9785e+01	5.7327e+03	1.0000e+20	1.2237e+02
1.2589e+17	9.7069e-02	2.7892e+02	2.7251e+04	1.2589e+17	2.9223e+01	5.6663e+03	1.1220e+20	1.2237e+02
1.4125e+17	1.0658e-01	3.0846e+02	2.9768e+04	1.4125e+17	2.8682e+01	5.6014e+03	1.2589e+20	1.2236e+02
1.5849e+17	1.1707e-01	3.4120e+02	3.2600e+04	1.5849e+17	2.8160e+01	5.5380e+03	1.4125e+20	1.2236e+02
1.7783e+17	1.2865e-01	3.7749e+02	3.5657e+04	1.7783e+17	2.7657e+01	5.4759e+03	1.5849e+20	1.2236e+02
1.9953e+17	1.4144e-01	4.1773e+02	3.9096e+04	1.9953e+17	2.7172e+01	5.4152e+03	1.7783e+20	1.2235e+02
2.2387e+17	1.5557e-01	4.6236e+02	4.2807e+04	2.2387e+17	2.6704e+01	5.3558e+03	1.9953e+20	1.2235e+02
2.5119e+17	1.7117e-01	5.1185e+02	4.6987e+04	2.5119e+17	2.6251e+01	5.2978e+03	2.2387e+20	1.2235e+02
2.8184e+17	1.8841e-01	5.6674e+02	5.1504e+04	2.8184e+17	2.5813e+01	5.2408e+03	2.5119e+20	1.2235e+02
3.1623e+17	2.0747e-01	6.2763e+02	5.6592e+04	3.1623e+17	2.5390e+01	5.1853e+03	2.8184e+20	1.2235e+02
3.5481e+17	2.2854e-01	6.9519e+02	6.2088e+04	3.5481e+17	2.4981e+01	5.1307e+03	3.1623e+20	1.2234e+02
3.9811e+17	2.5183e-01	7.7015e+02	6.8285e+04	3.9811e+17	2.4584e+01	5.0774e+03	3.5481e+20	1.2234e+02
4.4668e+17	2.7759e-01	8.5334e+02	7.4988e+04	4.4668e+17	2.4200e+01	5.0250e+03	3.9811e+20	1.2234e+02
5.0119e+17	3.0608e-01	9.4565e+02	8.2544e+04	5.0119e+17	2.3827e+01	4.9739e+03	4.4668e+20	1.2234e+02
5.6234e+17	3.3760e-01	1.0481e+03	9.0715e+04	5.6234e+17	2.3466e+01	4.9236e+03	5.0119e+20	1.2234e+02
6.3096e+17	3.7248e-01	1.1619e+03	9.9938e+04	6.3096e+17	2.3116e+01	4.8745e+03	5.6234e+20	1.2234e+02
7.0795e+17	4.1108e-01	1.2882e+03	1.0992e+05	7.0795e+17	2.2776e+01	4.8262e+03	6.3096e+20	1.2234e+02
7.9433e+17	4.5382e-01	1.4284e+03	1.2119e+05	7.9433e+17	2.2446e+01	4.7790e+03	7.0795e+20	1.2234e+02
8.9125e+17	5.0113e-01	1.5841e+03	1.3338e+05	8.9125e+17	2.2125e+01	4.7325e+03	7.9433e+20	1.2234e+02
1.0000e+18	5.5352e-01	1.7570e+03	1.4715e+05	1.0000e+18	2.1813e+01	4.6871e+03	8.9125e+20	1.2234e+02
1.1220e+18	6.1154e-01	1.9491e+03	1.6206e+05	1.1220e+18	2.1510e+01	4.6424e+03	1.0000e+21	1.2234e+02
1.2589e+18	6.7581e-01	2.1624e+03	1.7891e+05	1.2589e+18	2.1215e+01	4.5987e+03	1.1220e+21	1.2234e+02
1.4125e+18	7.4701e-01	2.3994e+03	1.9715e+05	1.4125e+18	2.0929e+01	4.5557e+03	1.2589e+21	1.2234e+02
1.5849e+18	8.2591e-01	2.6627e+03	2.2304e+05	1.5849e+18	2.0649e+01	4.5158e+03	1.4125e+21	1.2234e+02
1.7783e+18	9.1333e-01	2.9553e+03	2.4595e+05	1.7783e+18	2.0378e+01	4.4744e+03	1.5849e+21	1.2234e+02
1.9953e+18	1.0102e+00	3.2804e+03	2.7184e+05	1.9953e+18	2.0113e+01	4.4341e+03	1.7783e+21	1.2234e+02
2.2387e+18	1.1177e+00	3.6417e+03	2.9990e+05	2.2387e+18	1.9855e+01	4.3944e+03	1.9953e+21	1.2234e+02
2.5119e+18	1.2368e+00	4.0432e+03	3.3165e+05	2.5119e+18	1.9603e+01	4.3559e+03	2.2387e+21	1.2234e+02
2.8184e+18	1.3688e+00	4.4895e+03	3.6608e+05	2.8184e+18	1.9358e+01	4.3182e+03	2.5119e+21	1.2234e+02
3.1623e+18	1.5153e+00	4.9856e+03	4.0503e+05	3.1623e+18	1.9119e+01	4.2819e+03	2.8184e+21	1.2233e+02
3.5481e+18	1.6777e+00	5.5371e+03	4.4725e+05	3.5481e+18	1.8886e+01	4.2467e+03	3.1623e+21	1.2233e+02
3.9811e+18	1.8579e+00	6.1503e+03	4.9505e+05	3.9811e+18	1.8658e+01	4.2130e+03	3.5481e+21	1.2233e+02
4.4668e+18	2.0578e+00	6.8320e+03	5.4692e+05	4.4668e+18	1.8436e+01	4.1808e+03	3.9811e+21	1.2233e+02
5.0119e+18	2.2796e+00	7.5901e+03	6.0563e+05	5.0119e+18	1.8219e+01	4.1504e+03	4.4668e+21	1.2233e+02
5.6234e+18	2.5257e+00	8.4332e+03	6.6931e+05	5.6234e+18	1.8007e+01	4.1217e+03	5.0119e+21	1.2233e+02
6.3096e+18	2.7989e+00	9.3707e+03	7.4145e+05	6.3096e+18	1.7800e+01	4.0952e+03	5.6234e+21	1.2233e+02
7.0795e+18	3.1021e+00	1.0414e+04	8.1977e+05	7.0795e+18	1.7598e+01	4.0704e+03	6.3096e+21	1.2233e+02
7.9433e+18	3.4386e+00	1.1573e+04	9.0846e+05	7.9433e+18	1.7400e+01	4.0480e+03	7.0795e+21	1.2233e+02
8.9125e+18	3.8123e+00	1.2864e+04	1.0047e+06	8.9125e+18	1.7207e+01	4.0275e+03	7.9433e+21	1.2233e+02
1.0000e+19	4.2271e+00	1.4300e+04	1.1138e+06	1.0000e+19	1.7018e+01	4.0093e+03	8.9125e+21	1.2233e+02
1.1220e+19	4.6878e+00	1.5897e+04	1.2323e+06	1.1220e+19	1.6832e+01	3.9930e+03	1.0000e+22	1.2233e+02
1.2589e+19	5.1994e+00	1.7674e+04	1.3665e+06	1.2589e+19	1.6652e+01	3.9790e+03	1.1220e+22	1.2233e+02
1.4125e+19	5.7676e+00	1.9651e+04	1.5123e+06	1.4125e+19	1.6474e+01	3.9667e+03	1.2589e+22	1.2233e+02
1.5849e+19	6.3987e+00	2.1851e+04	1.6775e+06	1.5849e+19	1.6301e+01	3.9567e+03	1.4125e+22	1.2233e+02
1.7783e+19	7.0999e+00	2.4300e+04	1.8571e+06	1.7783e+19	1.6131e+01	3.9483e+03	1.5849e+22	1.2233e+02
1.9953e+19	7.8788e+00	2.7025e+04	2.0607e+06	1.9953e+19	1.5965e+01	3.9419e+03	1.7783e+22	1.2233e+02
2.2387e+19	8.7442e+00	3.0058e+04	2.2818e+06	2.2387e+19	1.5802e+01	3.9370e+03	1.9953e+22	1.2233e+02
2.5119e+19	9.7060e+00	3.3434e+04	2.5326e+06	2.5119e+19	1.5642e+01	3.9339e+03	2.2387e+22	1.2233e+02
2.8184e+19	1.0775e+01	3.7191e+04	2.8053e+06	2.8184e+19	1.5486e+01	3.9321e+03	2.5119e+22	1.2233e+02
3.1623e+19	1.1962e+01	4.1375e+04	3.1145e+06	3.1623e+19	1.5333e+01	3.9320e+03	2.8184e+22	1.2233e+02
3.5481e+19	1.3283e+01	4.6032e+04	3.4505e+06	3.5481e+19	1.5182e+01	3.9329e+03	3.1623e+22	1.2233e+02
3.9811e+19	1.4750e+01	5.1217e+04	3.8318e+06	3.9811e+19	1.5035e+01	3.9354e+03	3.5481e+22	1.2233e+02
4.4668e+19	1.6382e+01	5.6989e+04	4.2465e+06	4.4668e+19	1.4890e+01	3.9388e+03	3.9811e+22	1.2233e+02
5.0119e+19	1.8195e+01	6.3418e+04	4.7169e+06	5.0119e+19	1.4748e+01	3.9436e+03	4.4668e+22	1.2233e+02
5.6234e+19	2.0212e+01	7.0575e+04	5.2282e+06	5.6234e+19	1.4609e+01	3.9491e+03	5.0119e+22	1.2233e+02
6.3096e+19	2.2455e+01	7.8547e+04	5.8087e+06	6.3096e+19	1.4473e+01	3.9559e+03	5.6234e+22	1.2233e+02
7.0795e+19	2.4948e+01	8.7423e+04	6.4401e+06	7.0795e+19	1.4339e+01	3.9633e+03	6.3096e+22	1.2233e+02
7.9433e+19	2.7722e+01	9.7309e+04	7.1568e+06	7.9433e+19	1.4207e+01	3.9719e+03	7.0795e+22	1.2233e+02
8.9125e+19	3.0806e+01	1.0832e+05	7.9360e+06	8.9125e+19	1.4078e+01	3.9810e+03	7.9433e+22	1.2233e+02
1.0000e+20	3.4237e+01	1.2059e+05	8.8210e+06	1.0000e+20	1.3951e+01	3.9912e+03	8.9125e+22	0.0000e+00
1.1220e+20	3.8053e+01	1.3425e+05	9.7841e+06	1.1220e+20	1.3826e+01	4.0018e+03	1.0000e+23	0.0000e+00
1.2589e+20	4.2299e+01	1.4947e+05	1.0877e+07	1.2589e+20	1.3704e+01	4.0134e+03	0.0000e+00	0.0000e+00
1.4125e+20	4.7023e+01	1.6642e+05	1.2066e+07	1.4125e+20	1.3584e+01	4.0254e+03	0.0000e+00	0.0000e+00
1.5849e+20	5.2278e+01	1.8531e+05	1.3417e+07	1.5849e+20	1.3466e+01	4.0384e+03	0.0000e+00	0.0000e+00
1.7783e+20	5.8125e+01	2.0635e+05	1.4888e+07	1.7783e+20	1.3350e+01	4.0516e+03	0.0000e+00	0.0000e+00
1.9953e+20	6.4632e+01	2.2979e+05	1.6558e+07	1.9953e+20	1.3235e+01	4.0658e+03	0.0000e+00	0.0000e+00
2.2387e+20	7.1874e+01	2.5591e+05	1.8573e+07	2.2387e+20	1.3123e+01	4.0819e+03	0.0000e+00	0.0000e+00
2.5119e+20	7.9933e+01	2.8503e+05	2.0614e+07	2.5119e+20	1.3013e+01	4.0969e+03	0.0000e+00	0.0000e+00
2.8184e+20	8.8902e+01	3.1746e+05	2.2932e+07	2.8184e+20	1.2904e+01	4.1129e+03	0.0000e+00	0.0000e+00
3.1623e+20	9.8886e+01	3.5361e+05	2.5457e+07	3.1623e+20	1.2798e+01	4.1289e+03	0.0000e+00	0.0000e+00
3.5481e+20	1.1000e+02	3.9389e+05	2.8324e+07	3.5481e+20	1.2693e+01	4.1460e+03	0.0000e+00	0.0000e+00
3.9811e+20	1.2237e+02	4.3879e+05	3.1446e+07	3.9811e+20	1.2590e+01	4.1631e+03	0.0000e+00	0.0000e+00
4.4668e+20	1.3614e+02	4.8882e+05	3.4994e+07	4.4668e+20	1.2488e+01	4.1811e+03	0.0000e+00	0.0000e+00
5.0119e+20	1.5148e+02	5.4460e+05	3.8860e+07	5.0119e+20	1.2388e+01	4.1993e+03	0.0000e+00	0.0000e+00
5.6234e+20	1.6855e+02	6.0676e+05	4.3251e+07	5.6234e+20	1.2290e+01	4.2184e+03	0.0000e+00	0.0000e+00
6.3096e+20	1.8756e+02	6.7605e+05	4.8033e+07	6.3096e+20	1.2193e+01	4.2376e+03	0.0000e+00	0.0000e+00
7.0795e+20	2.0872e+02	7.5329e+05	5.3469e+07	7.0795e+20	1.2098e+01	4.2577e+03	0.0000e+00	0.0000e+00
7.9433e+20	2.3229e+02	8.3941e+05	5.9393e+07	7.9433e+20	1.2004e+01	4.2780e+03	0.0000e+00	0.0000e+00
8.9125e+20	2.5854e+02	9.3539e+05	6.6124e+07	8.9125e+20	1.1911e+01	4.2992e+03	0.0000e+00	0.0000e+00
1.0000e+21	2.8778e+02	1.0424e+06	7.3456e+07	1.0000e+21	1.1821e+01	4.3204e+03	0.0000e+00	0.0000e+00
1.1220e+21	3.2034e+02	1.1617e+06	8.1792e+07	1.1220e+21	1.1731e+01	4.3427e+03	0.0000e+00	0.0000e+00
1.2589e+21	3.5661e+02	1.2950e+06	9.0881e+07	1.2589e+21	1.1643e+01	4.3650e+03	0.0000e+00	0.0000e+00
1.4125e+21	3.9701e+02	1.4433e+06	1.0121e+08	1.4125e+21	1.1556e+01	4.3883e+03	0.0000e+00	0.0000e+00
1.5849e+21	4.4201e+02	1.6088e+06	1.1246e+08	1.5849e+21	1.1471e+01	4.4117e+03	0.0000e+00	0.0000e+00
1.7783e+21	4.9214e+02	1.7932e+06	1.2526e+08	1.7783e+21	1.1386e+01	4.4362e+03	0.0000e+00	0.0000e+00
1.9953e+21	5.4799e+02	1.9989e+06	1.3921e+08	1.9953e+21	1.1303e+01	4.4607e+03	0.0000e+00	0.0000e+00
2.2387e+21	6.1022e+02	2.2283e+06	1.5507e+08	2.2387e+21	1.1221e+01	4.4864e+03	0.0000e+00	0.0000e+00
2.5119e+21	6.7955e+02	2.4842e+06	1.7236e+08	2.5119e+21	1.1141e+01	4.5120e+03	0.0000e+00	0.0000e+00
2.8184e+21	7.5679e+02	2.7695e+06	1.9202e+08	2.8184e+21	1.1061e+01	4.5389e+03	0.0000e+00	0.0000e+00
3.1623e+21	8.4286e+02	3.0877e+06	2.1346e+08	3.1623e+21	1.0983e+01	4.5658e+03	0.0000e+00	0.0000e+00
3.5481e+21	9.3878e+02	3.4426e+06	2.3784e+08	3.5481e+21	1.0906e+01	4.5939e+03	0.0000e+00	0.0000e+00
3.9811e+21	1.0457e+03	3.8385e+06	2.6441e+08	3.9811e+21	1.0830e+01	4.6221e+03	0.0000e+00	0.0000e+00
4.4668e+21	1.1648e+03	4.2800e+06	2.9464e+08	4.4668e+21	1.0755e+01	4.6515e+03	0.0000e+00	0.0000e+00
5.0119e+21	1.2975e+03	4.7726e+06	3.2762e+08	5.0119e+21	1.0681e+01	4.6810e+03	0.0000e+00	0.0000e+00
5.6234e+21	1.4455e+03	5.3220e+06	3.6512e+08	5.6234e+21	1.0608e+01	4.7119e+03	0.0000e+00	0.0000e+00
6.3096e+21	1.6104e+03	5.9349e+06	4.0601e+08	6.3096e+21	1.0536e+01	4.7428e+03	0.0000e+00	0.0000e+00
7.0795e+21	1.7942e+03	6.6185e+06	4.5253e+08	7.0795e+21	1.0466e+01	4.7751e+03	0.0000e+00	0.0000e+00
7.9433e+21	1.9991e+03	7.3813e+06	5.0329e+08	7.9433e+21	1.0396e+01	4.8075e+03	0.0000e+00	0.0000e+00
8.9125e+21	2.2276e+03	8.2322e+06	5.6102e+08	8.9125e+21	1.0327e+01	4.8413e+03	0.0000e+00	0.0000e+00
1.0000e+22	2.4822e+03	9.1816e+06	6.2397e+08	1.0000e+22	1.0260e+01	4.8752e+03	0.0000e+00	0.0000e+00
1.1220e+22	2.7660e+03	1.0241e+07	6.9561e+08	1.1220e+22	1.0194e+01	4.9107e+03	0.0000e+00	0.0000e+00
1.2589e+22	3.0825e+03	1.1423e+07	7.7380e+08	1.2589e+22	1.0129e+01	4.9463e+03	0.0000e+00	0.0000e+00
1.4125e+22	3.4353e+03	1.2741e+07	8.6273e+08	1.4125e+22	1.0065e+01	4.9836e+03	0.0000e+00	0.0000e+00
1.5849e+22	3.8287e+03	1.4213e+07	9.5974e+08	1.5849e+22	1.0003e+01	5.0209e+03	0.0000e+00	0.0000e+00
1.7783e+22	4.2674e+03	1.5854e+07	1.0701e+09	1.7783e+22	9.9412e+00	5.0600e+03	0.0000e+00	0.0000e+00
1.9953e+22	4.7564e+03	1.7687e+07	1.1907e+09	1.9953e+22	9.8813e+00	5.0992e+03	0.0000e+00	0.0000e+00
2.2387e+22	5.3018e+03	1.9731e+07	1.3278e+09	2.2387e+22	9.8228e+00	5.1402e+03	0.0000e+00	0.0000e+00
2.5119e+22	5.9100e+03	2.2012e+07	1.4773e+09	2.5119e+22	9.7654e+00	5.1814e+03	0.0000e+00	0.0000e+00
2.8184e+22	6.5882e+03	2.4558e+07	1.6913e+09	2.8184e+22	9.7093e+00	5.2350e+03	0.0000e+00	0.0000e+00
3.1623e+22	7.3446e+03	2.7400e+07	1.8820e+09	3.1623e+22	9.6545e+00	5.2786e+03	0.0000e+00	0.0000e+00
3.5481e+22	8.1881e+03	3.0571e+07	2.0992e+09	3.5481e+22	9.6007e+00	5.3242e+03	0.0000e+00	0.0000e+00
3.9811e+22	9.1288e+03	3.4110e+07	2.3361e+09	3.9811e+22	9.5480e+00	5.3700e+03	0.0000e+00	0.0000e+00
4.4668e+22	1.0178e+04	3.8060e+07	2.6059e+09	4.4668e+22	9.4963e+00	5.4181e+03	0.0000e+00	0.0000e+00
5.0119e+22	1.1348e+04	4.2469e+07	2.9004e+09	5.0119e+22	9.4453e+00	5.4664e+03	0.0000e+00	0.0000e+00
5.6234e+22	1.2654e+04	4.7390e+07	3.2356e+09	5.6234e+22	9.3949e+00	5.5170e+03	0.0000e+00	0.0000e+00
6.3096e+22	1.4110e+04	5.2883e+07	3.6013e+09	6.3096e+22	9.3449e+00	5.5678e+03	0.0000e+00	0.0000e+00
7.0795e+22	1.5734e+04	5.9014e+07	4.0180e+09	7.0795e+22	9.2954e+00	5.6212e+03	0.0000e+00	0.0000e+00
7.9433e+22	1.7546e+04	6.5859e+07	4.4728e+09	7.9433e+22	9.2461e+00	5.6750e+03	0.0000e+00	0.0000e+00
8.9125e+22	1.9567e+04	7.3499e+07	4.9907e+09	8.9125e+22	9.1970e+00	5.7313e+03	0.0000e+00	0.0000e+00
1.0000e+23	2.1822e+04	8.2028e+07	5.5556e+09	1.0000e+23	9.1481e+00	5.7880e+03	0.0000e+00	0.0000e+00
