# Supplementary material for: The diffuse gamma-ray flux from clusters of galaxies
Source: Nat Commun. 2023 Apr 29;14:2486. doi: 10.1038/s41467-023-38226-w (PMC10148864; doi:10.1038/s41467-023-38226-w)
Supplement: Supplementary file 2 — Source Data [file 41467_2023_38226_MOESM2_ESM.zip › FigureData_28March/figS6.txt]

# E (eV)	Flux (MeV cm^-2 s^-1 sr^-1) 1%Luminosity	Flux 0.5%Luminosity	Flux 5%Luminosity
1.2196e+10	6.3502e-06	2.2684e-06	1.9051e-05
1.8503e+10	5.2867e-06	1.9883e-06	1.5860e-05
2.8072e+10	4.4272e-06	1.6445e-06	1.3282e-05
4.2590e+10	4.2788e-06	1.5213e-06	1.2836e-05
6.4617e+10	4.0620e-06	1.4201e-06	1.2186e-05
9.8035e+10	3.1345e-06	1.0579e-06	9.4035e-06
1.4874e+11	3.1595e-06	1.1353e-06	9.4785e-06
2.2566e+11	2.5705e-06	8.7340e-07	7.7115e-06
3.4236e+11	2.1819e-06	6.7372e-07	6.5458e-06
5.1942e+11	2.1370e-06	7.3838e-07	6.4109e-06
7.8805e+11	1.4957e-06	5.3065e-07	4.4870e-06
1.1956e+12	1.3595e-06	4.6663e-07	4.0784e-06
1.8139e+12	9.5998e-07	2.8910e-07	2.8799e-06
2.7520e+12	8.1255e-07	2.5545e-07	2.4376e-06
4.1753e+12	6.1637e-07	1.9439e-07	1.8491e-06
6.3347e+12	4.7812e-07	1.5586e-07	1.4344e-06
9.6108e+12	3.7575e-07	1.1633e-07	1.1273e-06
1.4581e+13	2.5385e-07	7.4480e-08	7.6155e-07
2.2122e+13	1.2651e-07	3.7298e-08	3.7954e-07
3.3563e+13	3.2840e-08	8.7257e-09	9.8520e-08
5.0921e+13	1.0550e-08	2.6132e-09	3.1651e-08
7.7256e+13	4.9898e-09	1.2410e-09	1.4969e-08
1.1721e+14	5.6615e-10	1.6776e-10	1.6984e-09
1.7783e+14	1.8155e-11	2.9327e-12	5.4466e-11
