# Supplementary material for: The diffuse gamma-ray flux from clusters of galaxies
Source: Nat Commun. 2023 Apr 29;14:2486. doi: 10.1038/s41467-023-38226-w (PMC10148864; doi:10.1038/s41467-023-38226-w)
Supplement: Supplementary file 2 — Source Data [file 41467_2023_38226_MOESM2_ESM.zip › FigureData_28March/Fig6.txt]

#  Figure 6 Gamma-flux pink band
# E (eV) 	Flux (MeV cm^-2 s^-1 sr^-1) alpha=1.5 & E_max=1e17 	alpha=1.7 	alpha=2.0 	alpha=2.3 	alpha=2.5 	 alpha=1.5 & E_max=1e16 	alpha=1.7 	alpha=2.0 	alpha=2.3 	alpha=2.5 	 AGN-type evolution alpha=1.5 & E_max=1e17 	alpha=1.7 	alpha=2.0 	alpha=2.3 	alpha=2.5 	 alpha=1.5 & E_max=1e16  	alpha=1.7 	alpha=2.0 	alpha=2.3 	alpha=2.5 	 gas density correction alpha=1.5 & E_max=1e17 	alpha=1.7 	alpha=2.0 	alpha=2.3 	alpha=2.5 	 alpha=1.5 & E_max=1e16  	alpha=1.7 	alpha=2.0 	alpha=2.3 	alpha=2.5
1.2196e+10	5.9475e-06	1.6250e-05	1.9489e-05	6.3502e-06	2.2654e-06	7.1840e-06	1.7269e-05	1.9489e-05	6.7195e-06	2.2654e-06	1.1008e-05	3.0076e-05	3.6070e-05	1.1753e-05	4.1929e-06	1.3296e-05	3.1962e-05	3.6070e-05	1.2437e-05	4.1929e-06	3.5685e-06	9.7500e-06	1.1693e-05	3.8101e-06	1.3592e-06	4.3104e-06	1.0361e-05	1.1693e-05	4.0317e-06	1.3592e-06
1.8503e+10	7.8105e-06	1.8986e-05	1.9066e-05	5.2867e-06	1.9320e-06	9.4682e-06	2.0089e-05	1.9079e-05	5.6000e-06	1.9320e-06	1.4456e-05	3.5140e-05	3.5289e-05	9.7849e-06	3.5758e-06	1.7524e-05	3.7182e-05	3.5311e-05	1.0365e-05	3.5758e-06	4.6863e-06	1.1392e-05	1.1440e-05	3.1720e-06	1.1592e-06	5.6809e-06	1.2053e-05	1.1447e-05	3.3600e-06	1.1592e-06
2.8072e+10	1.0216e-05	2.2072e-05	1.8921e-05	4.4272e-06	1.4408e-06	1.2371e-05	2.3431e-05	1.9911e-05	5.0195e-06	1.4407e-06	1.8908e-05	4.0852e-05	3.5019e-05	8.1941e-06	2.6667e-06	2.2897e-05	4.3367e-05	3.6852e-05	9.2903e-06	2.6665e-06	6.1296e-06	1.3243e-05	1.1352e-05	2.6563e-06	8.6448e-07	7.4226e-06	1.4059e-05	1.1946e-05	3.0117e-06	8.6442e-07
4.2590e+10	1.2712e-05	2.7245e-05	2.0659e-05	4.2788e-06	1.0980e-06	1.5429e-05	2.9002e-05	2.0155e-05	4.3900e-06	1.0978e-06	2.3528e-05	5.0426e-05	3.8236e-05	7.9193e-06	2.0322e-06	2.8557e-05	5.3678e-05	3.7304e-05	8.1252e-06	2.0319e-06	7.6272e-06	1.6347e-05	1.2395e-05	2.5673e-06	6.5880e-07	9.2574e-06	1.7401e-05	1.2093e-05	2.6340e-06	6.5868e-07
6.4617e+10	1.8097e-05	3.3465e-05	2.2344e-05	4.0620e-06	1.0445e-06	2.1978e-05	3.5650e-05	2.3730e-05	4.6850e-06	1.0441e-06	3.3495e-05	6.1938e-05	4.1354e-05	7.5181e-06	1.9332e-06	4.0678e-05	6.5983e-05	4.3920e-05	8.6712e-06	1.9325e-06	1.0858e-05	2.0079e-05	1.3406e-05	2.4372e-06	6.2670e-07	1.3187e-05	2.1390e-05	1.4238e-05	2.8110e-06	6.2646e-07
9.8035e+10	2.3170e-05	3.6410e-05	2.0773e-05	3.1345e-06	8.6070e-07	2.8160e-05	3.8911e-05	2.0971e-05	3.4210e-06	8.6018e-07	4.2884e-05	6.7389e-05	3.8447e-05	5.8015e-06	1.5930e-06	5.2120e-05	7.2018e-05	3.8815e-05	6.3317e-06	1.5921e-06	1.3902e-05	2.1846e-05	1.2464e-05	1.8807e-06	5.1642e-07	1.6896e-05	2.3347e-05	1.2583e-05	2.0526e-06	5.1611e-07
1.4874e+11	2.8485e-05	4.9327e-05	2.4092e-05	3.1595e-06	6.0918e-07	3.4553e-05	5.2391e-05	2.3426e-05	3.2605e-06	6.0848e-07	5.2721e-05	9.1296e-05	4.4591e-05	5.8477e-06	1.1275e-06	6.3952e-05	9.6967e-05	4.3359e-05	6.0347e-06	1.1262e-06	1.7091e-05	2.9596e-05	1.4455e-05	1.8957e-06	3.6551e-07	2.0732e-05	3.1435e-05	1.4056e-05	1.9563e-06	3.6509e-07
2.2566e+11	3.8055e-05	5.2234e-05	2.2395e-05	2.5705e-06	5.1724e-07	4.5950e-05	5.5571e-05	2.4940e-05	3.1515e-06	5.1626e-07	7.0434e-05	9.6677e-05	4.1450e-05	4.7576e-06	9.5733e-07	8.5046e-05	1.0285e-04	4.6160e-05	5.8329e-06	9.5552e-07	2.2833e-05	3.1340e-05	1.3437e-05	1.5423e-06	3.1034e-07	2.7570e-05	3.3343e-05	1.4964e-05	1.8909e-06	3.0976e-07
3.4236e+11	4.5871e-05	5.7383e-05	2.1859e-05	2.1819e-06	3.5663e-07	5.4882e-05	6.0964e-05	2.2403e-05	2.4352e-06	3.5544e-07	8.4900e-05	1.0621e-04	4.0458e-05	4.0384e-06	6.6007e-07	1.0158e-04	1.1283e-04	4.1464e-05	4.5071e-06	6.5786e-07	2.7523e-05	3.4430e-05	1.3116e-05	1.3092e-06	2.1398e-07	3.2929e-05	3.6578e-05	1.3442e-05	1.4611e-06	2.1326e-07
5.1942e+11	5.6312e-05	7.6122e-05	2.4684e-05	2.1370e-06	2.5564e-07	6.6856e-05	7.9831e-05	2.2681e-05	2.0906e-06	2.5412e-07	1.0422e-04	1.4089e-04	4.5687e-05	3.9552e-06	4.7315e-07	1.2374e-04	1.4775e-04	4.1980e-05	3.8694e-06	4.7034e-07	3.3787e-05	4.5673e-05	1.4811e-05	1.2822e-06	1.5338e-07	4.0114e-05	4.7899e-05	1.3609e-05	1.2544e-06	1.5247e-07
7.8805e+11	6.1663e-05	7.9884e-05	2.1064e-05	1.4957e-06	1.5449e-07	7.1123e-05	8.2438e-05	2.3436e-05	1.8976e-06	1.5274e-07	1.1413e-04	1.4785e-04	3.8985e-05	2.7683e-06	2.8594e-07	1.3164e-04	1.5258e-04	4.3376e-05	3.5123e-06	2.8270e-07	3.6998e-05	4.7930e-05	1.2638e-05	8.9741e-07	9.2694e-08	4.2674e-05	4.9463e-05	1.4061e-05	1.1386e-06	9.1644e-08
1.1956e+12	8.0183e-05	9.9131e-05	2.2654e-05	1.3595e-06	1.3044e-07	8.9409e-05	1.0114e-04	2.2077e-05	1.5168e-06	1.2825e-07	1.4841e-04	1.8348e-04	4.1928e-05	2.5162e-06	2.4142e-07	1.6548e-04	1.8719e-04	4.0861e-05	2.8074e-06	2.3737e-07	4.8110e-05	5.9479e-05	1.3592e-05	8.1568e-07	7.8264e-08	5.3645e-05	6.0684e-05	1.3246e-05	9.1008e-07	7.6950e-08
1.8139e+12	1.0033e-04	8.9947e-05	1.8032e-05	9.5998e-07	1.1837e-07	1.0947e-04	8.9219e-05	2.2486e-05	1.3267e-06	1.1569e-07	1.8569e-04	1.6648e-04	3.3375e-05	1.7768e-06	2.1908e-07	2.0261e-04	1.6513e-04	4.1619e-05	2.4555e-06	2.1412e-07	6.0198e-05	5.3968e-05	1.0819e-05	5.7598e-07	7.1022e-08	6.5682e-05	5.3531e-05	1.3492e-05	7.9601e-07	6.9414e-08
2.7520e+12	1.1178e-04	1.0229e-04	1.7803e-05	8.1255e-07	5.7074e-08	1.1421e-04	9.9152e-05	1.5706e-05	7.9070e-07	5.4082e-08	2.0689e-04	1.8932e-04	3.2950e-05	1.5039e-06	1.0563e-07	2.1138e-04	1.8351e-04	2.9069e-05	1.4635e-06	1.0010e-07	6.7068e-05	6.1374e-05	1.0682e-05	4.8753e-07	3.4244e-08	6.8526e-05	5.9491e-05	9.4234e-06	4.7442e-07	3.2449e-08
4.1753e+12	1.2022e-04	1.0910e-04	1.6144e-05	6.1637e-07	5.1382e-08	1.1511e-04	9.9483e-05	1.6774e-05	7.4680e-07	4.8050e-08	2.2251e-04	2.0193e-04	2.9879e-05	1.1408e-06	9.5100e-08	2.1305e-04	1.8413e-04	3.1045e-05	1.3822e-06	8.8933e-08	7.2132e-05	6.5460e-05	9.6861e-06	3.6982e-07	3.0829e-08	6.9066e-05	5.9690e-05	1.0064e-05	4.4808e-07	2.8830e-08
6.3347e+12	1.3196e-04	1.1053e-04	1.4310e-05	4.7812e-07	3.4427e-08	1.1586e-04	9.5882e-05	1.2871e-05	4.7853e-07	3.0872e-08	2.4424e-04	2.0457e-04	2.6486e-05	8.8493e-07	6.3719e-08	2.1444e-04	1.7746e-04	2.3823e-05	8.8567e-07	5.7139e-08	7.9176e-05	6.6318e-05	8.5860e-06	2.8687e-07	2.0656e-08	6.9516e-05	5.7529e-05	7.7229e-06	2.8712e-07	1.8523e-08
9.6108e+12	1.2367e-04	1.0354e-04	1.2423e-05	3.7575e-07	2.3161e-08	9.9318e-05	8.3555e-05	1.2064e-05	4.1733e-07	1.9783e-08	2.2889e-04	1.9164e-04	2.2993e-05	6.9545e-07	4.2867e-08	1.8382e-04	1.5465e-04	2.2328e-05	7.7240e-07	3.6615e-08	7.4202e-05	6.2124e-05	7.4537e-06	2.2545e-07	1.3897e-08	5.9591e-05	5.0133e-05	7.2381e-06	2.5039e-07	1.1870e-08
1.4581e+13	1.1937e-04	8.7658e-05	9.4957e-06	2.5385e-07	1.2111e-08	8.2206e-05	6.6782e-05	8.1836e-06	2.5958e-07	9.1813e-09	2.2094e-04	1.6224e-04	1.7575e-05	4.6984e-07	2.2416e-08	1.5215e-04	1.2360e-04	1.5146e-05	4.8043e-07	1.6993e-08	7.1622e-05	5.2595e-05	5.6974e-06	1.5231e-07	7.2666e-09	4.9324e-05	4.0069e-05	4.9101e-06	1.5574e-07	5.5088e-09
2.2122e+13	6.3430e-05	5.9336e-05	5.5154e-06	1.2651e-07	5.9249e-09	3.8261e-05	3.7727e-05	4.5293e-06	1.2510e-07	4.4287e-09	1.1740e-04	1.0982e-04	1.0208e-05	2.3415e-07	1.0966e-08	7.0815e-05	6.9827e-05	8.3830e-06	2.3154e-07	8.1968e-09	3.8058e-05	3.5602e-05	3.3092e-06	7.5907e-08	3.5549e-09	2.2957e-05	2.2636e-05	2.7176e-06	7.5059e-08	2.6572e-09
3.3563e+13	2.9718e-05	2.2433e-05	1.7539e-06	3.2840e-08	1.2369e-09	1.2803e-05	1.0128e-05	1.5826e-06	3.8245e-08	6.5783e-10	5.5003e-05	4.1520e-05	3.2462e-06	6.0782e-08	2.2893e-09	2.3696e-05	1.8745e-05	2.9292e-06	7.0785e-08	1.2175e-09	1.7831e-05	1.3460e-05	1.0524e-06	1.9704e-08	7.4214e-10	7.6818e-06	6.0768e-06	9.4959e-07	2.2947e-08	3.9470e-10
5.0921e+13	1.3776e-05	8.1399e-06	6.0344e-07	1.0550e-08	4.4584e-10	4.8750e-06	3.0778e-06	3.7614e-07	8.0610e-09	1.7882e-10	2.5497e-05	1.5066e-05	1.1169e-06	1.9527e-08	8.2518e-10	9.0229e-06	5.6965e-06	6.9617e-07	1.4920e-08	3.3097e-10	8.2656e-06	4.8839e-06	3.6207e-07	6.3302e-09	2.6750e-10	2.9250e-06	1.8467e-06	2.2568e-07	4.8366e-09	1.0729e-10
7.7256e+13	4.1010e-06	4.8703e-06	3.2742e-07	4.9898e-09	9.8625e-11	9.9394e-07	1.4723e-06	1.2721e-07	2.2683e-09	2.9218e-11	7.5903e-06	9.0142e-06	6.0601e-07	9.2352e-09	1.8254e-10	1.8396e-06	2.7250e-06	2.3544e-07	4.1983e-09	5.4078e-11	2.4606e-06	2.9222e-06	1.9645e-07	2.9938e-09	5.9175e-11	5.9636e-07	8.8338e-07	7.6324e-08	1.3610e-09	1.7531e-11
1.1721e+14	1.5343e-06	9.6837e-07	4.7816e-08	5.6615e-10	2.7749e-11	1.6174e-07	8.8216e-08	1.4814e-08	2.3645e-10	3.6656e-12	2.8397e-06	1.7923e-06	8.8499e-08	1.0479e-09	5.1359e-11	2.9936e-07	1.6327e-07	2.7418e-08	4.3763e-10	6.7844e-12	9.2058e-07	5.8102e-07	2.8689e-08	3.3969e-10	1.6649e-11	9.7044e-08	5.2930e-08	8.8881e-09	1.4187e-10	2.1994e-12
1.7783e+14	1.2358e-07	3.8823e-08	1.9078e-09	1.8155e-11	1.3285e-12	4.0051e-09	3.9122e-10	4.4305e-10	6.0370e-12	5.0814e-14	2.2873e-07	7.1855e-08	3.5310e-09	3.3603e-11	2.4588e-12	7.4128e-09	7.2409e-10	8.2002e-10	1.1174e-11	9.4049e-14	7.4148e-08	2.3294e-08	1.1447e-09	1.0893e-11	7.9710e-13	2.4031e-09	2.3473e-10	2.6583e-10	3.6222e-12	3.0488e-14

## Figure 6 Neutrino Flux Blue band 
# E (eV) 	 Flux_neu ((MeV cm^-2, s^-1, sr^-1)) alpha=1.5  	alpha=2.0  	alpha=2.5 	alpha=2.0 & E_max=1e16 	(AGN-type evolution)
9.9694e+13	5.1245e-06	5.2754e-06	2.2599e-05	3.9021e-05	1.0973e-05
3.4114e+14	5.5695e-06	2.9838e-06	1.5953e-05	1.7238e-05	1.3665e-05
5.9576e+14	6.1456e-06	2.3068e-06	8.5103e-06	9.5765e-06	1.3094e-05
1.5089e+15	7.7712e-06	1.5537e-06	5.4858e-06	5.9363e-06	1.8422e-05
5.4447e+15	1.0600e-05	1.1058e-06	4.1143e-06	3.4663e-06	2.6883e-05
1.0206e+16	1.3202e-05	7.8704e-07	3.0394e-06	1.1585e-06	3.5367e-05
1.5335e+16	1.3506e-05	5.1097e-07	2.4588e-06	4.9182e-07	3.7134e-05
2.1465e+16	9.4619e-06	3.1393e-07	1.6712e-06	1.7451e-07	3.2277e-05
4.0595e+16	4.5399e-06	1.2638e-07	5.5333e-07	6.8404e-08	2.4986e-05
7.9539e+16	1.8722e-06	4.3516e-08	4.2177e-08	9.7055e-09	3.4671e-06
