# Supplementary material for: The diffuse gamma-ray flux from clusters of galaxies
Source: Nat Commun. 2023 Apr 29;14:2486. doi: 10.1038/s41467-023-38226-w (PMC10148864; doi:10.1038/s41467-023-38226-w)
Supplement: Supplementary file 2 — Source Data [file 41467_2023_38226_MOESM2_ESM.zip › FigureData_28March/fig4.txt]

# E (eV)	Flux (MeV cm^-2, s^-1, sr^-1) (no gas density correction)	Flux (gas density correction)
1.8503e+10	5.2867e-06	3.1720e-06
2.8072e+10	4.4272e-06	2.6563e-06
4.2590e+10	4.2788e-06	2.5673e-06
6.4617e+10	4.0620e-06	2.4372e-06
9.8035e+10	3.1345e-06	1.8807e-06
1.4874e+11	3.1595e-06	1.8957e-06
2.2566e+11	2.5705e-06	1.5423e-06
3.4236e+11	2.1819e-06	1.3092e-06
5.1942e+11	2.1370e-06	1.2822e-06
7.8805e+11	1.4957e-06	8.9741e-07
1.1956e+12	1.3595e-06	8.1568e-07
1.8139e+12	9.5998e-07	5.7598e-07
2.7520e+12	8.1255e-07	4.8753e-07
4.1753e+12	6.1637e-07	3.6982e-07
6.3347e+12	4.7812e-07	2.8687e-07
9.6108e+12	3.7575e-07	2.2545e-07
1.4581e+13	2.5385e-07	1.5231e-07
2.2122e+13	1.2651e-07	7.5907e-08
3.3563e+13	3.2840e-08	1.9704e-08
5.0921e+13	1.0550e-08	6.3302e-09
7.7256e+13	4.9898e-09	2.9938e-09
1.1721e+14	5.6615e-10	3.3969e-10
1.7783e+14	1.8155e-11	1.0893e-11
