# Supplementary material for: The diffuse gamma-ray flux from clusters of galaxies
Source: Nat Commun. 2023 Apr 29;14:2486. doi: 10.1038/s41467-023-38226-w (PMC10148864; doi:10.1038/s41467-023-38226-w)
Supplement: Supplementary file 2 — Source Data [file 41467_2023_38226_MOESM2_ESM.zip › FigureData_28March/figS4.txt]

# E (eV)	Flux ((MeV cm^-2, s^-1)) M~1e15M_sun Offset =0	E (eV)	Offset =300kpc	E (eV)	Offset =1Mpc	M~1e14M_sun Offset =0	E (eV)	Offset =300kpc	E (eV)	Offset =1Mpc
1.0000e+09	6.0402e-06	1.0000e+09	4.0205e-06	1.0000e+09	5.1330e-07	1.0000e+09	9.5702e-07	1.0000e+09	6.9829e-07	1.0000e+09	9.5702e-08
2.2252e+09	1.2848e-05	2.4448e+09	8.8636e-06	2.9609e+09	1.2238e-06	2.9609e+09	2.7918e-06	2.7542e+09	1.9945e-06	2.9609e+09	2.7918e-07
4.9515e+09	1.9444e-05	5.9768e+09	1.3468e-05	8.7671e+09	1.6404e-06	8.7671e+09	3.8975e-06	7.5858e+09	2.8077e-06	8.7671e+09	3.8975e-07
1.1018e+10	2.2097e-05	1.4612e+10	1.3026e-05	2.5959e+10	1.1684e-06	2.5959e+10	3.1119e-06	2.0893e+10	2.5766e-06	2.5959e+10	3.1119e-07
2.4517e+10	1.6851e-05	3.5722e+10	8.3813e-06	7.6862e+10	5.8757e-07	7.6862e+10	1.8052e-06	5.7544e+10	1.5854e-06	7.6862e+10	1.8052e-07
5.4556e+10	1.0366e-05	8.7333e+10	4.7816e-06	2.2758e+11	2.7335e-07	2.2758e+11	1.1431e-06	1.5849e+11	1.0158e-06	2.2758e+11	1.1431e-07
1.2140e+11	6.0380e-06	2.1351e+11	2.4835e-06	6.7386e+11	1.4092e-07	6.7386e+11	6.0701e-07	4.3652e+11	5.3912e-07	6.7386e+11	6.0701e-08
2.7013e+11	3.4893e-06	5.2197e+11	1.5023e-06	1.9953e+12	7.2470e-08	1.9953e+12	2.8566e-07	1.2023e+12	3.5262e-07	1.9953e+12	2.8566e-08
6.0110e+11	2.2046e-06	1.2761e+12	7.4485e-07	5.9078e+12	3.7573e-08	5.9078e+12	1.4514e-07	3.3113e+12	1.4745e-07	5.9078e+12	1.4514e-08
1.3376e+12	1.1610e-06	3.1197e+12	5.3201e-07	1.7493e+13	1.4709e-08	1.7493e+13	8.4075e-08	9.1201e+12	9.7015e-08	1.7493e+13	8.4075e-09
2.9764e+12	8.5490e-07	7.6270e+12	2.6445e-07	5.1795e+13	5.9675e-09	5.1795e+13	4.4680e-08	2.5119e+13	4.4547e-08	5.1795e+13	4.4680e-09
6.6230e+12	4.7192e-07	1.8646e+13	1.1757e-07	1.5336e+14	2.2849e-09	1.5336e+14	1.6198e-08	6.9183e+13	2.4976e-08	1.5336e+14	1.6198e-09
1.4737e+13	2.6548e-07	4.5585e+13	5.6471e-08	4.5409e+14	6.9068e-10	4.5409e+14	5.1643e-09	1.9055e+14	9.7695e-09	4.5409e+14	5.1643e-10
3.2794e+13	1.3806e-07	1.1144e+14	3.2475e-08	1.3445e+15	1.0863e-10	1.3445e+15	9.9033e-10	5.2481e+14	4.2695e-09	1.3445e+15	9.9033e-11
7.2972e+13	5.6435e-08	2.7245e+14	1.1453e-08	0.0000e+0	0.0000e+0	0.0000e+0	0.0000e+0	1.4454e+15	8.3307e-10	0.0000e+0	0.0000e+0
1.6238e+14	3.1096e-08	6.6608e+14	2.3224e-09	0.0000e+0	0.0000e+0	0.0000e+0	0.0000e+0	0.0000e+0	0.0000e+0	0.0000e+0	0.0000e+0
3.6132e+14	1.1299e-08	1.6284e+15	1.1231e-09	0.0000e+0	0.0000e+0	0.0000e+0	0.0000e+0	0.0000e+0	0.0000e+0	0.0000e+0	0.0000e+0
8.0401e+14	4.2382e-09	0.0000e+0	0.0000e+0	0.0000e+0	0.0000e+0	0.0000e+0	0.0000e+0	0.0000e+0	0.0000e+0	0.0000e+0	0.0000e+0
1.7891e+15	8.0048e-10	0.0000e+0	0.0000e+0	0.0000e+0	0.0000e+0	0.0000e+0	0.0000e+0	0.0000e+0	0.0000e+0	0.0000e+0	0.0000e+0
