# Supplementary material for: The diffuse gamma-ray flux from clusters of galaxies
Source: Nat Commun. 2023 Apr 29;14:2486. doi: 10.1038/s41467-023-38226-w (PMC10148864; doi:10.1038/s41467-023-38226-w)
Supplement: Supplementary file 2 — Source Data [file 41467_2023_38226_MOESM2_ESM.zip › FigureData_28March/figS3b.txt]

# E (eV)	mfp_cmb_pair (Mpc)	E (eV)	mfp_cmb_doublePair (Mpc)	E (eV)		mfp_cluster_pair (Mpc)		mfp_ebl_pair (Mpc)		mfp_cluster_doublePair (Mpc)		mfp_ebl_doublePair (Mpc) E (eV)	mfp_Inverse-photopion (Mpc)
2.8184e+12	9.8510e+168	1.1220e+13	1.0847e+184	1.0000e+10	5.4552e+03	8.6260e+07	5.3703e+08	1.7210e+24	1.0000e+13	4.5775e+15
3.1623e+12	1.5374e+150	1.2589e+13	1.0588e+165	1.1220e+10	5.3797e+03	4.7584e+07	4.8533e+08	1.1203e+22	1.2045e+13	1.4445e+14
3.5481e+12	2.7465e+133	1.4125e+13	1.1715e+148	1.2589e+10	5.3105e+03	2.7617e+07	4.4053e+08	3.7588e+20	1.4508e+13	6.0995e+13
3.9811e+12	3.3404e+118	1.5849e+13	9.0375e+132	1.4125e+10	5.2471e+03	1.6685e+07	4.0152e+08	3.3827e+19	1.7475e+13	3.3920e+13
4.4668e+12	1.7387e+105	1.7783e+13	3.0808e+119	1.5849e+10	5.1890e+03	1.0412e+07	3.6739e+08	5.3695e+18	2.1049e+13	2.1158e+13
5.0119e+12	2.5600e+93	1.9953e+13	3.0500e+107	1.7783e+10	5.1357e+03	6.6824e+06	3.3740e+08	1.2154e+18	2.5354e+13	1.4063e+13
5.6234e+12	7.3751e+82	2.2387e+13	5.9809e+96	1.9953e+10	5.0868e+03	4.3833e+06	3.1095e+08	3.4850e+17	3.0539e+13	9.7327e+12
6.3096e+12	2.9976e+73	2.5119e+13	1.6452e+87	2.2387e+10	5.0419e+03	2.8807e+06	2.8753e+08	1.1841e+17	3.6784e+13	6.9266e+12
7.0795e+12	1.2869e+65	2.8184e+13	4.6789e+78	2.5119e+10	5.0007e+03	1.8365e+06	2.6670e+08	4.5496e+16	4.4306e+13	5.0318e+12
7.9433e+12	4.5161e+57	3.1623e+13	1.0574e+71	2.8184e+10	4.9628e+03	1.1213e+06	2.4812e+08	1.9036e+16	5.3367e+13	3.7132e+12
8.9125e+12	1.0322e+51	3.5481e+13	1.5152e+64	3.1623e+10	4.9280e+03	6.7013e+05	2.3148e+08	8.3410e+15	6.4281e+13	2.7744e+12
1.0000e+13	1.2554e+45	3.9811e+13	1.1307e+58	3.5481e+10	4.8961e+03	4.0373e+05	2.1653e+08	3.7091e+15	7.7426e+13	2.0939e+12
1.1220e+13	6.7827e+39	4.4668e+13	3.6855e+52	3.9811e+10	4.8667e+03	2.5009e+05	2.0307e+08	1.6500e+15	9.3260e+13	1.5935e+12
1.2589e+13	1.3854e+35	5.0119e+13	4.4773e+47	4.4668e+10	4.8397e+03	1.6059e+05	1.9090e+08	7.3954e+14	1.1233e+14	1.2211e+12
1.4125e+13	9.2606e+30	5.6234e+13	1.7586e+43	5.0119e+10	4.8148e+03	1.0704e+05	1.7986e+08	3.3886e+14	1.3530e+14	9.4138e+11
1.5849e+13	1.7802e+27	6.3096e+13	1.9678e+39	5.6234e+10	4.7920e+03	7.3847e+04	1.6984e+08	1.6087e+14	1.6298e+14	7.2944e+11
1.7783e+13	8.7699e+23	7.0795e+13	5.6057e+35	6.3096e+10	4.7710e+03	5.2519e+04	1.6070e+08	7.9599e+13	1.9630e+14	5.6775e+11
1.9953e+13	9.9873e+20	7.9433e+13	3.6783e+32	7.0795e+10	4.7518e+03	3.8339e+04	1.5235e+08	4.1123e+13	2.3645e+14	4.4364e+11
2.2387e+13	2.3984e+18	8.9125e+13	5.0840e+29	7.9433e+10	4.7340e+03	2.8614e+04	1.4470e+08	2.2130e+13	2.8480e+14	3.4786e+11
2.5119e+13	1.1191e+16	1.0000e+14	1.3667e+27	8.9125e+10	4.7178e+03	2.1741e+04	1.3768e+08	1.2368e+13	3.4305e+14	2.7361e+11
2.8184e+13	9.4322e+13	1.1220e+14	6.6547e+24	1.0000e+11	4.7028e+03	1.6738e+04	1.3122e+08	7.1490e+12	4.1320e+14	2.1580e+11
3.1623e+13	1.3457e+12	1.2589e+14	5.5089e+22	1.1220e+11	4.6890e+03	1.2998e+04	1.2527e+08	4.2556e+12	4.9770e+14	1.7064e+11
3.5481e+13	3.0679e+10	1.4125e+14	7.3280e+20	1.2589e+11	4.6764e+03	1.0151e+04	1.1976e+08	2.5933e+12	5.9948e+14	1.3523e+11
3.9811e+13	1.0616e+09	1.5849e+14	1.4897e+19	1.4125e+11	4.6648e+03	7.9605e+03	1.1467e+08	1.6056e+12	7.2208e+14	1.0739e+11
4.4668e+13	5.3267e+07	1.7783e+14	4.4260e+17	1.5849e+11	4.6541e+03	6.2652e+03	1.0994e+08	1.0012e+12	8.6975e+14	8.5448e+10
5.0119e+13	3.7212e+06	1.9953e+14	1.8469e+16	1.7783e+11	4.6443e+03	4.9497e+03	1.0554e+08	6.2434e+11	1.0476e+15	6.8105e+10
5.6234e+13	3.4909e+05	2.2387e+14	1.0447e+15	1.9953e+11	4.6353e+03	3.9293e+03	1.0145e+08	3.8799e+11	1.2619e+15	5.4370e+10
6.3096e+13	4.2584e+04	2.5119e+14	7.7621e+13	2.2387e+11	4.6271e+03	3.1371e+03	9.7635e+07	2.4055e+11	1.5199e+15	4.3468e+10
7.0795e+13	6.5637e+03	2.8184e+14	7.3650e+12	2.5119e+11	4.6195e+03	2.5215e+03	9.4069e+07	1.4949e+11	1.8307e+15	3.4801e+10
7.9433e+13	1.2462e+03	3.1623e+14	8.7037e+11	2.8184e+11	4.6126e+03	2.0428e+03	9.0731e+07	9.3664e+10	2.2051e+15	2.7897e+10
8.9125e+13	2.8488e+02	3.5481e+14	1.2528e+11	3.1623e+11	4.6062e+03	1.6701e+03	8.7603e+07	5.9487e+10	2.6561e+15	2.2389e+10
1.0000e+14	7.6844e+01	3.9811e+14	2.1529e+10	3.5481e+11	4.6003e+03	1.3790e+03	8.4667e+07	3.8440e+10	3.1993e+15	1.7989e+10
1.1220e+14	2.4023e+01	4.4668e+14	4.3400e+09	3.9811e+11	4.5950e+03	1.1507e+03	8.1906e+07	2.5331e+10	3.8535e+15	1.4468e+10
1.2589e+14	8.5654e+00	5.0119e+14	1.0101e+09	4.4668e+11	4.5901e+03	9.7069e+02	7.9308e+07	1.7034e+10	4.6416e+15	1.1648e+10
1.4125e+14	3.4337e+00	5.6234e+14	2.6765e+08	5.0119e+11	4.5856e+03	8.2797e+02	7.6858e+07	1.1688e+10	5.5908e+15	9.3865e+09
1.5849e+14	1.5281e+00	6.3096e+14	7.9719e+07	5.6234e+11	4.5814e+03	7.1437e+02	7.4546e+07	8.1745e+09	6.7342e+15	7.5703e+09
1.7783e+14	7.4647e-01	7.0795e+14	2.6393e+07	6.3096e+11	4.5776e+03	6.2366e+02	7.2360e+07	5.8192e+09	8.1113e+15	6.1106e+09
1.9953e+14	3.9623e-01	7.9433e+14	9.6153e+06	7.0795e+11	4.5742e+03	5.5100e+02	7.0292e+07	4.2094e+09	9.7701e+15	4.9361e+09
2.2387e+14	2.2648e-01	8.9125e+14	3.8201e+06	7.9433e+11	4.5710e+03	4.9264e+02	6.8333e+07	3.0884e+09	1.1768e+16	3.9903e+09
2.5119e+14	1.3829e-01	1.0000e+15	1.6417e+06	8.9125e+11	4.5681e+03	4.4565e+02	6.6474e+07	2.2942e+09	1.4175e+16	3.2280e+09
2.8184e+14	8.9561e-02	1.1220e+15	7.5773e+05	1.0000e+12	4.5655e+03	4.0775e+02	6.4710e+07	1.7229e+09	1.7074e+16	2.6130e+09
3.1623e+14	6.1125e-02	1.2589e+15	3.7313e+05	1.1220e+12	4.5630e+03	3.7715e+02	6.3032e+07	1.3061e+09	2.0565e+16	2.1165e+09
3.5481e+14	4.3715e-02	1.4125e+15	1.9489e+05	1.2589e+12	4.5608e+03	3.5245e+02	6.1436e+07	9.9839e+08	2.4771e+16	1.7153e+09
3.9811e+14	3.2595e-02	1.5849e+15	1.0741e+05	1.4125e+12	4.5588e+03	3.3251e+02	5.9916e+07	7.6894e+08	2.9836e+16	1.3910e+09
4.4668e+14	2.5225e-02	1.7783e+15	6.2161e+04	1.5849e+12	4.5569e+03	3.1636e+02	5.8466e+07	5.9635e+08	3.5938e+16	1.1286e+09
5.0119e+14	2.0181e-02	1.9953e+15	3.7616e+04	1.7783e+12	4.5552e+03	3.0308e+02	5.7083e+07	4.6556e+08	4.3288e+16	9.1620e+08
5.6234e+14	1.6631e-02	2.2387e+15	2.3709e+04	1.9953e+12	4.5537e+03	2.9186e+02	5.5761e+07	3.6583e+08	5.2140e+16	7.4413e+08
6.3096e+14	1.4075e-02	2.5119e+15	1.5510e+04	2.2387e+12	4.5523e+03	2.8201e+02	5.4497e+07	2.8935e+08	6.2803e+16	6.0465e+08
7.0795e+14	1.2199e-02	2.8184e+15	1.0498e+04	2.5119e+12	4.5510e+03	2.7304e+02	5.3288e+07	2.3039e+08	7.5646e+16	4.9154e+08
7.9433e+14	1.0801e-02	3.1623e+15	7.3303e+03	2.8184e+12	4.5498e+03	2.6448e+02	5.2130e+07	1.8472e+08	9.1116e+16	3.9977e+08
8.9125e+14	9.7477e-03	3.5481e+15	5.2668e+03	3.1623e+12	4.5487e+03	2.5593e+02	5.1021e+07	1.4916e+08	1.0975e+17	3.2526e+08
1.0000e+15	8.9506e-03	3.9811e+15	3.8846e+03	3.5481e+12	4.5477e+03	2.4705e+02	4.9956e+07	1.2133e+08	1.3219e+17	2.6475e+08
1.1220e+15	8.3474e-03	4.4668e+15	2.9349e+03	3.9811e+12	4.5468e+03	2.3763e+02	4.8934e+07	9.9450e+07	1.5923e+17	2.1557e+08
1.2589e+15	7.8948e-03	5.0119e+15	2.2668e+03	4.4668e+12	4.5460e+03	2.2753e+02	4.7952e+07	8.2148e+07	1.9179e+17	1.7560e+08
1.4125e+15	7.5622e-03	5.6234e+15	1.7868e+03	5.0119e+12	4.5452e+03	2.1672e+02	4.7008e+07	6.8396e+07	2.3101e+17	1.4309e+08
1.5849e+15	7.3272e-03	6.3096e+15	1.4350e+03	5.6234e+12	4.5446e+03	2.0521e+02	4.6100e+07	5.7403e+07	2.7826e+17	1.1664e+08
1.7783e+15	7.1739e-03	7.0795e+15	1.1724e+03	6.3096e+12	4.5439e+03	1.9306e+02	4.5226e+07	4.8566e+07	3.3516e+17	9.5105e+07
1.9953e+15	7.0904e-03	7.9433e+15	9.7320e+02	7.0795e+12	4.5434e+03	1.8028e+02	4.4384e+07	4.1421e+07	4.0370e+17	7.7573e+07
2.2387e+15	7.0685e-03	8.9125e+15	8.1973e+02	7.9433e+12	4.5429e+03	1.6685e+02	4.3572e+07	3.5610e+07	4.8626e+17	6.3293e+07
2.5119e+15	7.1020e-03	1.0000e+16	6.9983e+02	8.9125e+12	4.5424e+03	1.5268e+02	4.2789e+07	3.0854e+07	5.8570e+17	5.1657e+07
2.8184e+15	7.1867e-03	1.1220e+16	6.0495e+02	1.0000e+13	4.5420e+03	1.3778e+02	4.2034e+07	2.6940e+07	7.0548e+17	4.2172e+07
3.1623e+15	7.3198e-03	1.2589e+16	5.2897e+02	1.1220e+13	4.5416e+03	1.2230e+02	4.1304e+07	2.3697e+07	8.4975e+17	3.4439e+07
3.5481e+15	7.5000e-03	1.4125e+16	4.6746e+02	1.2589e+13	4.5412e+03	1.0656e+02	4.0599e+07	2.0993e+07	1.0235e+18	2.8131e+07
3.9811e+15	7.7264e-03	1.5849e+16	4.1718e+02	1.4125e+13	4.5409e+03	9.1057e+01	3.9917e+07	1.8724e+07	1.2328e+18	2.2984e+07
4.4668e+15	7.9993e-03	1.7783e+16	3.7570e+02	1.5849e+13	4.5406e+03	7.6364e+01	3.9258e+07	1.6807e+07	1.4850e+18	1.8784e+07
5.0119e+15	8.3197e-03	1.9953e+16	3.4118e+02	1.7783e+13	4.5403e+03	6.2978e+01	3.8620e+07	1.5176e+07	1.7886e+18	1.5355e+07
5.6234e+15	8.6891e-03	2.2387e+16	3.1224e+02	1.9953e+13	4.5401e+03	5.1240e+01	3.8002e+07	1.3778e+07	2.1544e+18	1.2555e+07
6.3096e+15	9.1098e-03	2.5119e+16	2.8781e+02	2.2387e+13	4.5399e+03	4.1285e+01	3.7404e+07	1.2572e+07	2.5950e+18	1.0268e+07
7.0795e+15	9.5845e-03	2.8184e+16	2.6705e+02	2.5119e+13	4.5397e+03	3.3078e+01	3.6824e+07	1.1523e+07	3.1257e+18	8.3992e+06
7.9433e+15	1.0117e-02	3.1623e+16	2.4931e+02	2.8184e+13	4.5395e+03	2.6454e+01	3.6262e+07	1.0603e+07	3.7649e+18	6.8722e+06
8.9125e+15	1.0710e-02	3.5481e+16	2.3406e+02	3.1623e+13	4.5393e+03	2.1199e+01	3.5716e+07	9.7907e+06	4.5349e+18	5.6239e+06
1.0000e+16	1.1370e-02	3.9811e+16	2.2090e+02	3.5481e+13	4.5392e+03	1.7074e+01	3.5187e+07	9.0669e+06	5.4623e+18	4.6034e+06
1.1220e+16	1.2101e-02	4.4668e+16	2.0948e+02	3.9811e+13	4.5390e+03	1.3864e+01	3.4673e+07	8.4169e+06	6.5793e+18	3.7687e+06
1.2589e+16	1.2909e-02	5.0119e+16	1.9954e+02	4.4668e+13	4.5389e+03	1.1374e+01	3.4174e+07	7.8282e+06	7.9248e+18	3.0860e+06
1.4125e+16	1.3801e-02	5.6234e+16	1.9085e+02	5.0119e+13	4.5388e+03	9.4450e+00	3.3689e+07	7.2903e+06	9.5455e+18	2.5275e+06
1.5849e+16	1.4784e-02	6.3096e+16	1.8323e+02	5.6234e+13	4.5387e+03	7.9487e+00	3.3217e+07	6.7946e+06	1.1498e+19	2.0704e+06
1.7783e+16	1.5866e-02	7.0795e+16	1.7653e+02	6.3096e+13	4.5386e+03	6.7853e+00	3.2758e+07	6.3332e+06	1.3849e+19	1.6963e+06
1.9953e+16	1.7057e-02	7.9433e+16	1.7063e+02	7.0795e+13	4.5385e+03	5.8779e+00	3.2312e+07	5.8997e+06	1.6681e+19	1.3900e+06
2.2387e+16	1.8367e-02	8.9125e+16	1.6541e+02	7.9433e+13	4.5384e+03	5.1676e+00	3.1878e+07	5.4878e+06	2.0092e+19	1.1392e+06
2.5119e+16	1.9807e-02	1.0000e+17	1.6079e+02	8.9125e+13	4.5384e+03	4.6104e+00	3.1455e+07	5.0922e+06	2.4201e+19	9.3383e+05
2.8184e+16	2.1389e-02	1.1220e+17	1.5668e+02	1.0000e+14	4.5383e+03	4.1727e+00	3.1044e+07	4.7083e+06	2.9150e+19	7.6559e+05
3.1623e+16	2.3127e-02	1.2589e+17	1.5304e+02	1.1220e+14	4.5383e+03	3.8294e+00	3.0643e+07	4.3324e+06	3.5112e+19	6.2777e+05
3.5481e+16	2.5036e-02	1.4125e+17	1.4979e+02	1.2589e+14	4.5382e+03	3.5612e+00	3.0252e+07	3.9618e+06	4.2292e+19	5.1483e+05
3.9811e+16	2.7134e-02	1.5849e+17	1.4690e+02	1.4125e+14	4.5382e+03	3.3539e+00	2.9871e+07	3.5959e+06	5.0941e+19	4.2227e+05
4.4668e+16	2.9439e-02	1.7783e+17	1.4432e+02	1.5849e+14	4.5381e+03	3.1966e+00	2.9499e+07	3.2353e+06	6.1359e+19	3.4641e+05
5.0119e+16	3.1971e-02	1.9953e+17	1.4202e+02	1.7783e+14	4.5381e+03	3.0810e+00	2.9137e+07	2.8826e+06	7.3907e+19	2.8421e+05
5.6234e+16	3.4754e-02	2.2387e+17	1.3996e+02	1.9953e+14	4.5380e+03	3.0009e+00	2.8783e+07	2.5421e+06	8.9022e+19	2.3321e+05
6.3096e+16	3.7811e-02	2.5119e+17	1.3812e+02	2.2387e+14	4.5380e+03	2.9518e+00	2.8438e+07	2.2187e+06	1.0723e+20	1.9139e+05
7.0795e+16	4.1172e-02	2.8184e+17	1.3647e+02	2.5119e+14	4.5380e+03	2.9302e+00	2.8101e+07	1.9177e+06	1.2915e+20	1.5709e+05
7.9433e+16	4.4867e-02	3.1623e+17	1.3500e+02	2.8184e+14	4.5379e+03	2.9336e+00	2.7772e+07	1.6433e+06	1.5557e+20	1.2896e+05
8.9125e+16	4.8930e-02	3.5481e+17	1.3368e+02	3.1623e+14	4.5379e+03	2.9602e+00	2.7450e+07	1.3984e+06	1.8738e+20	1.0587e+05
1.0000e+17	5.3399e-02	3.9811e+17	1.3249e+02	3.5481e+14	4.5379e+03	3.0090e+00	2.7136e+07	1.1839e+06	2.2570e+20	8.6933e+04
1.1220e+17	5.8314e-02	4.4668e+17	1.3143e+02	3.9811e+14	4.5379e+03	3.0792e+00	2.6829e+07	9.9931e+05	2.7186e+20	7.1389e+04
1.2589e+17	6.3722e-02	5.0119e+17	1.3048e+02	4.4668e+14	4.5379e+03	3.1706e+00	2.6529e+07	8.4270e+05	3.2746e+20	5.8631e+04
1.4125e+17	6.9674e-02	5.6234e+17	1.2963e+02	5.0119e+14	4.5378e+03	3.2833e+00	2.6235e+07	7.1131e+05	3.9442e+20	4.8159e+04
1.5849e+17	7.6226e-02	6.3096e+17	1.2887e+02	5.6234e+14	4.5378e+03	3.4177e+00	2.5948e+07	6.0198e+05	4.7508e+20	3.9562e+04
1.7783e+17	8.3440e-02	7.0795e+17	1.2818e+02	6.3096e+14	4.5378e+03	3.5746e+00	2.5667e+07	5.1151e+05	5.7224e+20	3.2503e+04
1.9953e+17	9.1385e-02	7.9433e+17	1.2757e+02	7.0795e+14	4.5378e+03	3.7548e+00	2.5392e+07	4.3687e+05	6.8926e+20	2.6706e+04
2.2387e+17	1.0014e-01	8.9125e+17	1.2702e+02	7.9433e+14	4.5378e+03	3.9597e+00	2.5123e+07	3.7537e+05	8.3022e+20	2.1946e+04
2.5119e+17	1.0978e-01	1.0000e+18	1.2653e+02	8.9125e+14	4.5378e+03	4.1908e+00	2.4860e+07	3.2466e+05	1.0000e+21	1.8036e+04
2.8184e+17	1.2041e-01	1.1220e+18	1.2608e+02	1.0000e+15	4.5378e+03	4.4498e+00	2.4602e+07	2.8278e+05	0.0000e+00	0.0000e+00
3.1623e+17	1.3213e-01	1.2589e+18	1.2569e+02	1.1220e+15	4.5378e+03	4.7387e+00	2.4349e+07	2.4809e+05	0.0000e+00	0.0000e+00
3.5481e+17	1.4505e-01	1.4125e+18	1.2533e+02	1.2589e+15	4.5378e+03	5.0600e+00	2.4102e+07	2.1927e+05	0.0000e+00	0.0000e+00
3.9811e+17	1.5930e-01	1.5849e+18	1.2502e+02	1.4125e+15	4.5378e+03	5.4162e+00	2.3859e+07	1.9521e+05	0.0000e+00	0.0000e+00
4.4668e+17	1.7501e-01	1.7783e+18	1.2473e+02	1.5849e+15	4.5377e+03	5.8102e+00	2.3622e+07	1.7506e+05	0.0000e+00	0.0000e+00
5.0119e+17	1.9236e-01	1.9953e+18	1.2448e+02	1.7783e+15	4.5377e+03	6.2456e+00	2.3388e+07	1.5809e+05	0.0000e+00	0.0000e+00
5.6234e+17	2.1150e-01	2.2387e+18	1.2425e+02	1.9953e+15	4.5377e+03	6.7257e+00	2.3160e+07	1.4375e+05	0.0000e+00	0.0000e+00
6.3096e+17	2.3263e-01	2.5119e+18	1.2405e+02	2.2387e+15	4.5377e+03	7.2549e+00	2.2936e+07	1.3157e+05	0.0000e+00	0.0000e+00
7.0795e+17	2.5596e-01	2.8184e+18	1.2386e+02	2.5119e+15	4.5377e+03	7.8377e+00	2.2716e+07	1.2118e+05	0.0000e+00	0.0000e+00
7.9433e+17	2.8173e-01	3.1623e+18	1.2370e+02	2.8184e+15	4.5377e+03	8.4792e+00	2.2501e+07	1.1228e+05	0.0000e+00	0.0000e+00
8.9125e+17	3.1019e-01	3.5481e+18	1.2356e+02	3.1623e+15	4.5377e+03	9.1850e+00	2.2289e+07	1.0463e+05	0.0000e+00	0.0000e+00
1.0000e+18	3.4164e-01	3.9811e+18	1.2342e+02	3.5481e+15	4.5377e+03	9.9614e+00	2.2081e+07	9.8030e+04	0.0000e+00	0.0000e+00
1.1220e+18	3.7639e-01	4.4668e+18	1.2331e+02	3.9811e+15	4.5377e+03	1.0815e+01	2.1878e+07	9.2309e+04	0.0000e+00	0.0000e+00
1.2589e+18	4.1480e-01	5.0119e+18	1.2320e+02	4.4668e+15	4.5377e+03	1.1754e+01	2.1678e+07	8.7336e+04	0.0000e+00	0.0000e+00
1.4125e+18	4.5726e-01	5.6234e+18	1.2311e+02	5.0119e+15	4.5377e+03	1.2787e+01	2.1481e+07	8.3000e+04	0.0000e+00	0.0000e+00
1.5849e+18	5.0422e-01	6.3096e+18	1.2303e+02	5.6234e+15	4.5377e+03	1.3922e+01	2.1288e+07	7.9209e+04	0.0000e+00	0.0000e+00
1.7783e+18	5.5614e-01	7.0795e+18	1.2295e+02	6.3096e+15	4.5377e+03	1.5171e+01	2.1099e+07	7.5885e+04	0.0000e+00	0.0000e+00
1.9953e+18	6.1357e-01	7.9433e+18	1.2289e+02	7.0795e+15	4.5377e+03	1.6545e+01	2.0913e+07	7.2964e+04	0.0000e+00	0.0000e+00
2.2387e+18	6.7711e-01	8.9125e+18	1.2283e+02	7.9433e+15	4.5460e+03	1.8056e+01	2.0730e+07	7.0392e+04	0.0000e+00	0.0000e+00
2.5119e+18	7.4742e-01	1.0000e+19	1.2277e+02	8.9125e+15	4.5785e+03	1.9718e+01	2.0550e+07	6.8122e+04	0.0000e+00	0.0000e+00
2.8184e+18	8.2524e-01	1.1220e+19	1.2273e+02	1.0000e+16	4.6403e+03	2.1547e+01	2.0374e+07	6.6115e+04	0.0000e+00	0.0000e+00
3.1623e+18	9.1137e-01	1.2589e+19	1.2268e+02	1.1220e+16	4.7365e+03	2.3560e+01	2.0200e+07	6.4338e+04	0.0000e+00	0.0000e+00
3.5481e+18	1.0067e+00	1.4125e+19	1.2265e+02	1.2589e+16	4.8795e+03	2.5776e+01	2.0029e+07	6.2762e+04	0.0000e+00	0.0000e+00
3.9811e+18	1.1123e+00	1.5849e+19	1.2261e+02	1.4125e+16	5.0450e+03	2.8216e+01	1.9862e+07	6.1363e+04	0.0000e+00	0.0000e+00
4.4668e+18	1.2292e+00	1.7783e+19	1.2258e+02	1.5849e+16	5.2503e+03	3.0903e+01	1.9697e+07	6.0119e+04	0.0000e+00	0.0000e+00
5.0119e+18	1.3587e+00	1.9953e+19	1.2256e+02	1.7783e+16	5.4878e+03	3.3864e+01	1.9534e+07	5.9012e+04	0.0000e+00	0.0000e+00
5.6234e+18	1.5022e+00	2.2387e+19	1.2253e+02	1.9953e+16	5.7689e+03	3.7125e+01	1.9375e+07	5.8027e+04	0.0000e+00	0.0000e+00
6.3096e+18	1.6612e+00	2.5119e+19	1.2251e+02	2.2387e+16	6.0835e+03	4.0719e+01	1.9218e+07	5.7149e+04	0.0000e+00	0.0000e+00
7.0795e+18	1.8373e+00	2.8184e+19	1.2249e+02	2.5119e+16	6.4476e+03	4.4681e+01	1.9063e+07	5.6365e+04	0.0000e+00	0.0000e+00
7.9433e+18	2.0325e+00	3.1623e+19	1.2247e+02	2.8184e+16	6.8483e+03	4.9050e+01	1.8911e+07	5.5667e+04	0.0000e+00	0.0000e+00
8.9125e+18	2.2489e+00	3.5481e+19	1.2246e+02	3.1623e+16	7.3058e+03	5.3868e+01	1.8761e+07	5.5043e+04	0.0000e+00	0.0000e+00
1.0000e+19	2.4888e+00	3.9811e+19	1.2245e+02	3.5481e+16	7.8043e+03	5.9182e+01	1.8614e+07	5.4486e+04	0.0000e+00	0.0000e+00
1.1220e+19	2.7548e+00	4.4668e+19	1.2243e+02	3.9811e+16	8.3694e+03	6.5046e+01	1.8469e+07	5.3988e+04	0.0000e+00	0.0000e+00
1.2589e+19	3.0497e+00	5.0119e+19	1.2242e+02	4.4668e+16	8.9822e+03	7.1517e+01	1.8326e+07	5.3544e+04	0.0000e+00	0.0000e+00
1.4125e+19	3.3767e+00	5.6234e+19	1.2241e+02	5.0119e+16	9.6736e+03	7.8660e+01	1.8186e+07	5.3147e+04	0.0000e+00	0.0000e+00
1.5849e+19	3.7395e+00	6.3096e+19	1.2240e+02	5.6234e+16	1.0420e+04	8.6548e+01	1.8048e+07	5.2792e+04	0.0000e+00	0.0000e+00
1.7783e+19	4.1420e+00	7.0795e+19	1.2240e+02	6.3096e+16	1.1261e+04	9.5258e+01	1.7912e+07	5.2475e+04	0.0000e+00	0.0000e+00
1.9953e+19	4.5884e+00	7.9433e+19	1.2239e+02	7.0795e+16	1.2168e+04	1.0489e+02	1.7779e+07	5.2192e+04	0.0000e+00	0.0000e+00
2.2387e+19	5.0838e+00	8.9125e+19	1.2238e+02	7.9433e+16	1.3187e+04	1.1552e+02	1.7649e+07	5.1939e+04	0.0000e+00	0.0000e+00
2.5119e+19	5.6336e+00	1.0000e+20	1.2238e+02	8.9125e+16	1.4284e+04	1.2726e+02	1.7523e+07	5.1713e+04	0.0000e+00	0.0000e+00
2.8184e+19	6.2437e+00	1.1220e+20	1.2237e+02	1.0000e+17	1.5517e+04	1.4025e+02	1.7400e+07	5.1511e+04	0.0000e+00	0.0000e+00
3.1623e+19	6.9209e+00	1.2589e+20	1.2237e+02	1.1220e+17	1.6845e+04	1.5460e+02	1.7281e+07	5.1330e+04	0.0000e+00	0.0000e+00
3.5481e+19	7.6727e+00	1.4125e+20	1.2237e+02	1.2589e+17	1.8335e+04	1.7047e+02	1.7167e+07	5.1169e+04	0.0000e+00	0.0000e+00
3.9811e+19	8.5073e+00	1.5849e+20	1.2236e+02	1.4125e+17	1.9939e+04	1.8802e+02	1.7058e+07	5.1025e+04	0.0000e+00	0.0000e+00
4.4668e+19	9.4341e+00	1.7783e+20	1.2236e+02	1.5849e+17	2.1740e+04	2.0743e+02	1.6954e+07	5.0896e+04	0.0000e+00	0.0000e+00
5.0119e+19	1.0463e+01	1.9953e+20	1.2236e+02	1.7783e+17	2.3680e+04	2.2891e+02	1.6855e+07	5.0780e+04	0.0000e+00	0.0000e+00
5.6234e+19	1.1606e+01	2.2387e+20	1.2235e+02	1.9953e+17	2.5858e+04	2.5267e+02	1.6762e+07	5.0678e+04	0.0000e+00	0.0000e+00
6.3096e+19	1.2875e+01	2.5119e+20	1.2235e+02	2.2387e+17	2.8202e+04	2.7898e+02	1.6673e+07	5.0586e+04	0.0000e+00	0.0000e+00
7.0795e+19	1.4285e+01	2.8184e+20	1.2235e+02	2.5119e+17	3.0836e+04	3.0809e+02	1.6591e+07	5.0504e+04	0.0000e+00	0.0000e+00
7.9433e+19	1.5851e+01	3.1623e+20	1.2235e+02	2.8184e+17	3.3675e+04	3.4032e+02	1.6514e+07	5.0430e+04	0.0000e+00	0.0000e+00
8.9125e+19	1.7591e+01	3.5481e+20	1.2235e+02	3.1623e+17	3.6864e+04	3.7600e+02	1.6443e+07	5.0365e+04	0.0000e+00	0.0000e+00
1.0000e+20	1.9525e+01	3.9811e+20	1.2234e+02	3.5481e+17	4.0300e+04	4.1552e+02	1.6376e+07	5.0307e+04	0.0000e+00	0.0000e+00
1.1220e+20	2.1673e+01	4.4668e+20	1.2234e+02	3.9811e+17	4.4163e+04	4.5929e+02	1.6315e+07	5.0254e+04	0.0000e+00	0.0000e+00
1.2589e+20	2.4060e+01	5.0119e+20	1.2234e+02	4.4668e+17	4.8330e+04	5.0779e+02	1.6257e+07	5.0208e+04	0.0000e+00	0.0000e+00
1.4125e+20	2.6714e+01	5.6234e+20	1.2234e+02	5.0119e+17	5.3015e+04	5.6151e+02	1.6206e+07	5.0166e+04	0.0000e+00	0.0000e+00
1.5849e+20	2.9663e+01	6.3096e+20	1.2234e+02	5.6234e+17	5.8067e+04	6.2105e+02	1.6157e+07	5.0129e+04	0.0000e+00	0.0000e+00
1.7783e+20	3.2942e+01	7.0795e+20	1.2234e+02	6.3096e+17	6.3754e+04	6.8703e+02	1.6114e+07	5.0096e+04	0.0000e+00	0.0000e+00
1.9953e+20	3.6586e+01	7.9433e+20	1.2234e+02	7.0795e+17	6.9893e+04	7.6016e+02	1.6073e+07	5.0066e+04	0.0000e+00	0.0000e+00
2.2387e+20	4.0638e+01	8.9125e+20	1.2234e+02	7.9433e+17	7.6801e+04	8.4123e+02	1.6037e+07	5.0040e+04	0.0000e+00	0.0000e+00
2.5119e+20	4.5143e+01	1.0000e+21	1.2234e+02	8.9125e+17	8.4258e+04	9.3113e+02	1.6003e+07	5.0016e+04	0.0000e+00	0.0000e+00
2.8184e+20	5.0152e+01	1.1220e+21	1.2234e+02	1.0000e+18	9.2659e+04	1.0308e+03	1.5973e+07	4.9995e+04	0.0000e+00	0.0000e+00
3.1623e+20	5.5723e+01	1.2589e+21	1.2234e+02	1.1220e+18	1.0174e+05	1.1414e+03	1.5945e+07	4.9976e+04	0.0000e+00	0.0000e+00
3.5481e+20	6.1919e+01	1.4125e+21	1.2234e+02	1.2589e+18	1.1196e+05	1.2640e+03	1.5921e+07	4.9960e+04	0.0000e+00	0.0000e+00
3.9811e+20	6.8809e+01	1.5849e+21	1.2234e+02	1.4125e+18	1.2301e+05	1.4000e+03	1.5897e+07	4.9945e+04	0.0000e+00	0.0000e+00
4.4668e+20	7.6474e+01	1.7783e+21	1.2234e+02	1.5849e+18	1.3864e+05	1.5509e+03	1.5899e+07	4.9931e+04	0.0000e+00	0.0000e+00
5.0119e+20	8.4999e+01	1.9953e+21	1.2234e+02	1.7783e+18	1.5244e+05	1.7184e+03	1.5880e+07	4.9919e+04	0.0000e+00	0.0000e+00
5.6234e+20	9.4484e+01	2.2387e+21	1.2234e+02	1.9953e+18	1.6800e+05	1.9042e+03	1.5864e+07	4.9908e+04	0.0000e+00	0.0000e+00
6.3096e+20	1.0504e+02	2.5119e+21	1.2234e+02	2.2387e+18	1.8481e+05	2.1104e+03	1.5849e+07	4.9899e+04	0.0000e+00	0.0000e+00
7.0795e+20	1.1678e+02	2.8184e+21	1.2234e+02	2.5119e+18	2.0380e+05	2.3393e+03	1.5838e+07	4.9890e+04	0.0000e+00	0.0000e+00
7.9433e+20	1.2984e+02	3.1623e+21	1.2234e+02	2.8184e+18	2.2435e+05	2.5934e+03	1.5827e+07	4.9883e+04	0.0000e+00	0.0000e+00
8.9125e+20	1.4437e+02	3.5481e+21	1.2233e+02	3.1623e+18	2.4754e+05	2.8755e+03	1.5820e+07	4.9876e+04	0.0000e+00	0.0000e+00
1.0000e+21	1.6055e+02	3.9811e+21	1.2233e+02	3.5481e+18	2.7263e+05	3.1888e+03	1.5813e+07	4.9870e+04	0.0000e+00	0.0000e+00
1.1220e+21	1.7855e+02	4.4668e+21	1.2233e+02	3.9811e+18	3.0098e+05	3.5366e+03	1.5811e+07	4.9864e+04	0.0000e+00	0.0000e+00
1.2589e+21	1.9859e+02	5.0119e+21	1.2233e+02	4.4668e+18	3.3167e+05	3.9229e+03	1.5811e+07	4.9859e+04	0.0000e+00	0.0000e+00
1.4125e+21	2.2089e+02	5.6234e+21	1.2233e+02	5.0119e+18	3.6635e+05	4.3519e+03	1.5815e+07	4.9855e+04	0.0000e+00	0.0000e+00
1.5849e+21	2.4572e+02	6.3096e+21	1.2233e+02	5.6234e+18	4.0388e+05	4.8285e+03	1.5822e+07	4.9851e+04	0.0000e+00	0.0000e+00
1.7783e+21	2.7336e+02	7.0795e+21	1.2233e+02	6.3096e+18	4.4632e+05	5.3579e+03	1.5834e+07	4.9847e+04	0.0000e+00	0.0000e+00
1.9953e+21	3.0412e+02	7.9433e+21	1.2233e+02	7.0795e+18	4.9231e+05	5.9462e+03	1.5849e+07	4.9844e+04	0.0000e+00	0.0000e+00
2.2387e+21	3.3838e+02	8.9125e+21	1.2233e+02	7.9433e+18	5.4429e+05	6.5997e+03	1.5871e+07	4.9842e+04	0.0000e+00	0.0000e+00
2.5119e+21	3.7651e+02	1.0000e+22	1.2233e+02	8.9125e+18	6.0060e+05	7.3260e+03	1.5895e+07	4.9840e+04	0.0000e+00	0.0000e+00
2.8184e+21	4.1898e+02	1.1220e+22	1.2233e+02	1.0000e+19	6.6431e+05	8.1335e+03	1.5927e+07	4.9838e+04	0.0000e+00	0.0000e+00
3.1623e+21	4.6626e+02	1.2589e+22	1.2233e+02	1.1220e+19	7.3339e+05	9.0304e+03	1.5961e+07	4.9836e+04	0.0000e+00	0.0000e+00
3.5481e+21	5.1892e+02	1.4125e+22	1.2233e+02	1.2589e+19	8.1152e+05	1.0028e+04	1.6003e+07	4.9835e+04	0.0000e+00	0.0000e+00
3.9811e+21	5.7756e+02	1.5849e+22	1.2233e+02	1.4125e+19	8.9621e+05	1.1136e+04	1.6047e+07	4.9833e+04	0.0000e+00	0.0000e+00
4.4668e+21	6.4286e+02	1.7783e+22	1.2233e+02	1.5849e+19	9.9209e+05	1.2368e+04	1.6099e+07	4.9832e+04	0.0000e+00	0.0000e+00
5.0119e+21	7.1560e+02	1.9953e+22	1.2233e+02	1.7783e+19	1.0961e+06	1.3738e+04	1.6153e+07	4.9831e+04	0.0000e+00	0.0000e+00
5.6234e+21	7.9662e+02	2.2387e+22	1.2233e+02	1.9953e+19	1.2138e+06	1.5261e+04	1.6215e+07	4.9830e+04	0.0000e+00	0.0000e+00
6.3096e+21	8.8686e+02	2.5119e+22	1.2233e+02	2.2387e+19	1.3415e+06	1.6955e+04	1.6279e+07	4.9829e+04	0.0000e+00	0.0000e+00
7.0795e+21	9.8739e+02	2.8184e+22	1.2233e+02	2.5119e+19	1.4861e+06	1.8838e+04	1.6349e+07	4.9829e+04	0.0000e+00	0.0000e+00
7.9433e+21	1.0994e+03	3.1623e+22	1.2233e+02	2.8184e+19	1.6431e+06	2.0933e+04	1.6422e+07	4.9828e+04	0.0000e+00	0.0000e+00
8.9125e+21	1.2241e+03	3.5481e+22	1.2233e+02	3.1623e+19	1.8208e+06	2.3263e+04	1.6501e+07	4.9827e+04	0.0000e+00	0.0000e+00
1.0000e+22	1.3631e+03	3.9811e+22	1.2233e+02	3.5481e+19	2.0137e+06	2.5854e+04	1.6582e+07	4.9827e+04	0.0000e+00	0.0000e+00
1.1220e+22	1.5180e+03	4.4668e+22	1.2233e+02	3.9811e+19	2.2322e+06	2.8737e+04	1.6670e+07	4.9826e+04	0.0000e+00	0.0000e+00
1.2589e+22	1.6906e+03	5.0119e+22	1.2233e+02	4.4668e+19	2.4696e+06	3.1944e+04	1.6759e+07	4.9826e+04	0.0000e+00	0.0000e+00
1.4125e+22	1.8829e+03	5.6234e+22	1.2233e+02	5.0119e+19	2.7385e+06	3.5512e+04	1.6854e+07	4.9825e+04	0.0000e+00	0.0000e+00
1.5849e+22	2.0971e+03	6.3096e+22	1.2233e+02	5.6234e+19	3.0304e+06	3.9481e+04	1.6950e+07	4.9825e+04	0.0000e+00	0.0000e+00
1.7783e+22	2.3359e+03	7.0795e+22	1.2233e+02	6.3096e+19	3.3614e+06	4.3898e+04	1.7052e+07	4.9825e+04	0.0000e+00	0.0000e+00
1.9953e+22	2.6020e+03	7.9433e+22	1.2233e+02	7.0795e+19	3.7210e+06	4.8813e+04	1.7155e+07	4.9824e+04	0.0000e+00	0.0000e+00
2.2387e+22	2.8986e+03	8.9125e+22	1.2233e+02	7.9433e+19	4.1286e+06	5.4283e+04	1.7263e+07	4.9824e+04	0.0000e+00	0.0000e+00
2.5119e+22	3.2291e+03	1.0000e+23	1.2233e+02	8.9125e+19	4.5713e+06	6.0370e+04	1.7372e+07	4.9824e+04	0.0000e+00	0.0000e+00
2.8184e+22	3.5975e+03	0.0000e+00	0.0000e+00	1.0000e+20	5.0734e+06	6.7146e+04	1.7487e+07	4.9823e+04	0.0000e+00	0.0000e+00
3.1623e+22	4.0081e+03	0.0000e+00	0.0000e+00	1.1220e+20	5.6192e+06	7.4687e+04	1.7602e+07	4.9823e+04	0.0000e+00	0.0000e+00
3.5481e+22	4.4658e+03	0.0000e+00	0.0000e+00	1.2589e+20	6.2380e+06	8.3081e+04	1.7723e+07	4.9823e+04	0.0000e+00	0.0000e+00
3.9811e+22	4.9760e+03	0.0000e+00	0.0000e+00	1.4125e+20	6.9103e+06	9.2426e+04	1.7844e+07	4.9823e+04	0.0000e+00	0.0000e+00
4.4668e+22	5.5448e+03	0.0000e+00	0.0000e+00	1.5849e+20	7.6733e+06	1.0283e+05	1.7970e+07	4.9823e+04	0.0000e+00	0.0000e+00
5.0119e+22	6.1789e+03	0.0000e+00	0.0000e+00	1.7783e+20	8.5029e+06	1.1441e+05	1.8097e+07	4.9822e+04	0.0000e+00	0.0000e+00
5.6234e+22	6.8859e+03	0.0000e+00	0.0000e+00	1.9953e+20	9.4440e+06	1.2731e+05	1.8229e+07	4.9823e+04	0.0000e+00	0.0000e+00
6.3096e+22	7.6740e+03	0.0000e+00	0.0000e+00	2.2387e+20	1.0579e+07	1.4167e+05	1.8375e+07	4.9822e+04	0.0000e+00	0.0000e+00
7.0795e+22	8.5528e+03	0.0000e+00	0.0000e+00	2.5119e+20	1.1726e+07	1.5766e+05	1.8510e+07	4.9822e+04	0.0000e+00	0.0000e+00
7.9433e+22	9.5326e+03	0.0000e+00	0.0000e+00	2.8184e+20	1.3028e+07	1.7546e+05	1.8651e+07	4.9822e+04	0.0000e+00	0.0000e+00
8.9125e+22	1.0625e+04	0.0000e+00	0.0000e+00	3.1623e+20	1.4445e+07	1.9529e+05	1.8791e+07	4.9822e+04	0.0000e+00	0.0000e+00
1.0000e+23	1.1843e+04	0.0000e+00	0.0000e+00	3.5481e+20	1.6053e+07	2.1737e+05	1.8937e+07	4.9822e+04	0.0000e+00	0.0000e+00
0.0000e+00	0.0000e+00	0.0000e+00	0.0000e+00	3.9811e+20	1.7801e+07	2.4197e+05	1.9083e+07	4.9822e+04	0.0000e+00	0.0000e+00
0.0000e+00	0.0000e+00	0.0000e+00	0.0000e+00	4.4668e+20	1.9786e+07	2.6936e+05	1.9235e+07	4.9822e+04	0.0000e+00	0.0000e+00
0.0000e+00	0.0000e+00	0.0000e+00	0.0000e+00	5.0119e+20	2.1947e+07	2.9988e+05	1.9386e+07	4.9821e+04	0.0000e+00	0.0000e+00
0.0000e+00	0.0000e+00	0.0000e+00	0.0000e+00	5.6234e+20	2.4400e+07	3.3387e+05	1.9544e+07	4.9821e+04	0.0000e+00	0.0000e+00
0.0000e+00	0.0000e+00	0.0000e+00	0.0000e+00	6.3096e+20	2.7068e+07	3.7175e+05	1.9701e+07	4.9821e+04	0.0000e+00	0.0000e+00
0.0000e+00	0.0000e+00	0.0000e+00	0.0000e+00	7.0795e+20	3.0098e+07	4.1393e+05	1.9864e+07	4.9821e+04	0.0000e+00	0.0000e+00
0.0000e+00	0.0000e+00	0.0000e+00	0.0000e+00	7.9433e+20	3.3398e+07	4.6094e+05	2.0027e+07	4.9821e+04	0.0000e+00	0.0000e+00
0.0000e+00	0.0000e+00	0.0000e+00	0.0000e+00	8.9125e+20	3.7144e+07	5.1330e+05	2.0197e+07	4.9821e+04	0.0000e+00	0.0000e+00
0.0000e+00	0.0000e+00	0.0000e+00	0.0000e+00	1.0000e+21	4.1221e+07	5.7166e+05	2.0366e+07	4.9821e+04	0.0000e+00	0.0000e+00
0.0000e+00	0.0000e+00	0.0000e+00	0.0000e+00	1.1220e+21	4.5852e+07	6.3668e+05	2.0542e+07	4.9821e+04	0.0000e+00	0.0000e+00
0.0000e+00	0.0000e+00	0.0000e+00	0.0000e+00	1.2589e+21	5.0897e+07	7.0922e+05	2.0717e+07	4.9822e+04	0.0000e+00	0.0000e+00
0.0000e+00	0.0000e+00	0.0000e+00	0.0000e+00	1.4125e+21	5.6625e+07	7.8998e+05	2.0899e+07	4.9822e+04	0.0000e+00	0.0000e+00
0.0000e+00	0.0000e+00	0.0000e+00	0.0000e+00	1.5849e+21	6.2861e+07	8.7998e+05	2.1081e+07	4.9822e+04	0.0000e+00	0.0000e+00
0.0000e+00	0.0000e+00	0.0000e+00	0.0000e+00	1.7783e+21	6.9947e+07	9.8028e+05	2.1270e+07	4.9822e+04	0.0000e+00	0.0000e+00
0.0000e+00	0.0000e+00	0.0000e+00	0.0000e+00	1.9953e+21	7.7669e+07	1.0921e+06	2.1459e+07	4.9822e+04	0.0000e+00	0.0000e+00
0.0000e+00	0.0000e+00	0.0000e+00	0.0000e+00	2.2387e+21	8.6438e+07	1.2167e+06	2.1655e+07	4.9822e+04	0.0000e+00	0.0000e+00
0.0000e+00	0.0000e+00	0.0000e+00	0.0000e+00	2.5119e+21	9.5988e+07	1.3556e+06	2.1851e+07	4.9823e+04	0.0000e+00	0.0000e+00
0.0000e+00	0.0000e+00	0.0000e+00	0.0000e+00	2.8184e+21	1.0684e+08	1.5104e+06	2.2055e+07	4.9823e+04	0.0000e+00	0.0000e+00
0.0000e+00	0.0000e+00	0.0000e+00	0.0000e+00	3.1623e+21	1.1867e+08	1.6829e+06	2.2258e+07	4.9823e+04	0.0000e+00	0.0000e+00
0.0000e+00	0.0000e+00	0.0000e+00	0.0000e+00	3.5481e+21	1.3211e+08	1.8753e+06	2.2470e+07	4.9824e+04	0.0000e+00	0.0000e+00
0.0000e+00	0.0000e+00	0.0000e+00	0.0000e+00	3.9811e+21	1.4675e+08	2.0898e+06	2.2681e+07	4.9825e+04	0.0000e+00	0.0000e+00
0.0000e+00	0.0000e+00	0.0000e+00	0.0000e+00	4.4668e+21	1.6339e+08	2.3289e+06	2.2901e+07	4.9825e+04	0.0000e+00	0.0000e+00
0.0000e+00	0.0000e+00	0.0000e+00	0.0000e+00	5.0119e+21	1.8153e+08	2.5955e+06	2.3121e+07	4.9827e+04	0.0000e+00	0.0000e+00
0.0000e+00	0.0000e+00	0.0000e+00	0.0000e+00	5.6234e+21	2.0215e+08	2.8927e+06	2.3349e+07	4.9828e+04	0.0000e+00	0.0000e+00
0.0000e+00	0.0000e+00	0.0000e+00	0.0000e+00	6.3096e+21	2.2461e+08	3.2241e+06	2.3578e+07	4.9829e+04	0.0000e+00	0.0000e+00
0.0000e+00	0.0000e+00	0.0000e+00	0.0000e+00	7.0795e+21	2.5015e+08	3.5937e+06	2.3816e+07	4.9831e+04	0.0000e+00	0.0000e+00
0.0000e+00	0.0000e+00	0.0000e+00	0.0000e+00	7.9433e+21	2.7800e+08	4.0058e+06	2.4054e+07	4.9834e+04	0.0000e+00	0.0000e+00
0.0000e+00	0.0000e+00	0.0000e+00	0.0000e+00	8.9125e+21	3.0965e+08	4.4652e+06	2.4301e+07	4.9837e+04	0.0000e+00	0.0000e+00
0.0000e+00	0.0000e+00	0.0000e+00	0.0000e+00	1.0000e+22	3.4414e+08	4.9777e+06	2.4549e+07	4.9840e+04	0.0000e+00	0.0000e+00
0.0000e+00	0.0000e+00	0.0000e+00	0.0000e+00	1.1220e+22	3.8337e+08	5.5491e+06	2.4807e+07	4.9845e+04	0.0000e+00	0.0000e+00
0.0000e+00	0.0000e+00	0.0000e+00	0.0000e+00	1.2589e+22	4.2616e+08	6.1865e+06	2.5066e+07	4.9851e+04	0.0000e+00	0.0000e+00
0.0000e+00	0.0000e+00	0.0000e+00	0.0000e+00	1.4125e+22	4.7480e+08	6.8973e+06	2.5335e+07	4.9858e+04	0.0000e+00	0.0000e+00
0.0000e+00	0.0000e+00	0.0000e+00	0.0000e+00	1.5849e+22	5.2782e+08	7.6901e+06	2.5605e+07	4.9867e+04	0.0000e+00	0.0000e+00
0.0000e+00	0.0000e+00	0.0000e+00	0.0000e+00	1.7783e+22	5.8813e+08	8.5743e+06	2.5886e+07	4.9878e+04	0.0000e+00	0.0000e+00
0.0000e+00	0.0000e+00	0.0000e+00	0.0000e+00	1.9953e+22	6.5393e+08	9.5606e+06	2.6167e+07	4.9892e+04	0.0000e+00	0.0000e+00
0.0000e+00	0.0000e+00	0.0000e+00	0.0000e+00	2.2387e+22	7.2873e+08	1.0661e+07	2.6461e+07	4.9907e+04	0.0000e+00	0.0000e+00
0.0000e+00	0.0000e+00	0.0000e+00	0.0000e+00	2.5119e+22	8.1029e+08	1.1888e+07	2.6755e+07	4.9925e+04	0.0000e+00	0.0000e+00
0.0000e+00	0.0000e+00	0.0000e+00	0.0000e+00	2.8184e+22	9.2687e+08	1.3257e+07	2.7137e+07	4.9945e+04	0.0000e+00	0.0000e+00
0.0000e+00	0.0000e+00	0.0000e+00	0.0000e+00	3.1623e+22	1.0308e+09	1.4784e+07	2.7447e+07	4.9967e+04	0.0000e+00	0.0000e+00
0.0000e+00	0.0000e+00	0.0000e+00	0.0000e+00	3.5481e+22	1.1490e+09	1.6488e+07	2.7770e+07	4.9991e+04	0.0000e+00	0.0000e+00
0.0000e+00	0.0000e+00	0.0000e+00	0.0000e+00	3.9811e+22	1.2778e+09	1.8389e+07	2.8094e+07	5.0017e+04	0.0000e+00	0.0000e+00
0.0000e+00	0.0000e+00	0.0000e+00	0.0000e+00	4.4668e+22	1.4246e+09	2.0509e+07	2.8434e+07	5.0045e+04	0.0000e+00	0.0000e+00
0.0000e+00	0.0000e+00	0.0000e+00	0.0000e+00	5.0119e+22	1.5846e+09	2.2876e+07	2.8774e+07	5.0073e+04	0.0000e+00	0.0000e+00
0.0000e+00	0.0000e+00	0.0000e+00	0.0000e+00	5.6234e+22	1.7667e+09	2.5515e+07	2.9130e+07	5.0101e+04	0.0000e+00	0.0000e+00
0.0000e+00	0.0000e+00	0.0000e+00	0.0000e+00	6.3096e+22	1.9652e+09	2.8461e+07	2.9486e+07	5.0129e+04	0.0000e+00	0.0000e+00
0.0000e+00	0.0000e+00	0.0000e+00	0.0000e+00	7.0795e+22	2.1913e+09	3.1748e+07	2.9860e+07	5.0156e+04	0.0000e+00	0.0000e+00
0.0000e+00	0.0000e+00	0.0000e+00	0.0000e+00	7.9433e+22	2.4379e+09	3.5415e+07	3.0236e+07	5.0182e+04	0.0000e+00	0.0000e+00
0.0000e+00	0.0000e+00	0.0000e+00	0.0000e+00	8.9125e+22	2.7187e+09	3.9508e+07	3.0629e+07	5.0207e+04	0.0000e+00	0.0000e+00
0.0000e+00	0.0000e+00	0.0000e+00	0.0000e+00	1.0000e+23	3.0248e+09	4.4075e+07	3.1024e+07	5.0229e+04	0.0000e+00	0.0000e+00
