# Supplementary material for: The diffuse gamma-ray flux from clusters of galaxies
Source: Nat Commun. 2023 Apr 29;14:2486. doi: 10.1038/s41467-023-38226-w (PMC10148864; doi:10.1038/s41467-023-38226-w)
Supplement: Supplementary file 2 — Source Data [file 41467_2023_38226_MOESM2_ESM.zip › FigureData_28March/figS5.txt]

# #E (eV)	Flux (total) (MeV cm^-2 s^-1 sr^-1)	M>1e15 M_sun	1e15>M/M_sun>1e14	1e14>M/M_sun>1e13	1e13>M/M_sun>1e12
1.2196e+10	6.3502e-06	4.8024e-07	3.9934e-06	1.1027e-06	4.4967e-08
1.8503e+10	5.2867e-06	3.9514e-07	3.3198e-06	5.9816e-07	2.8157e-08
2.8072e+10	4.4272e-06	3.0865e-07	2.4237e-06	5.3630e-07	2.3503e-08
4.2590e+10	4.2788e-06	2.7498e-07	1.8737e-06	7.3321e-07	2.2280e-08
6.4617e+10	4.0620e-06	1.9451e-07	1.5223e-06	8.0994e-07	1.3994e-08
9.8035e+10	3.1345e-06	1.2226e-07	9.4379e-07	7.3082e-07	1.1758e-08
1.4874e+11	3.1595e-06	1.0312e-07	9.2104e-07	4.8201e-07	1.1177e-08
2.2566e+11	2.5705e-06	6.6033e-08	5.8217e-07	4.3421e-07	6.6883e-09
3.4236e+11	2.1819e-06	4.4270e-08	3.5343e-07	4.4037e-07	3.8459e-09
5.1942e+11	2.1370e-06	3.6978e-08	3.7523e-07	2.6875e-07	2.9045e-09
7.8805e+11	1.4957e-06	2.4079e-08	2.3764e-07	1.6480e-07	1.9672e-09
1.1956e+12	1.3595e-06	1.4919e-08	1.7560e-07	1.8539e-07	1.1108e-09
1.8139e+12	9.5998e-07	1.2577e-08	8.0231e-08	2.0550e-07	6.5905e-10
2.7520e+12	8.1255e-07	8.8515e-09	6.5568e-08	1.3173e-07	3.6995e-10
4.1753e+12	6.1637e-07	4.2735e-09	4.6617e-08	7.5901e-08	3.6621e-10
6.3347e+12	4.7812e-07	2.8333e-09	3.5567e-08	3.8702e-08	3.6889e-10
9.6108e+12	3.7575e-07	1.1412e-09	2.2801e-08	2.7750e-08	1.3811e-10
1.4581e+13	2.5385e-07	4.4168e-10	1.1145e-08	1.7446e-08	1.2573e-10
2.2122e+13	1.2651e-07	2.0889e-10	3.9550e-09	7.2094e-09	5.1152e-11
3.3563e+13	3.2840e-08	1.3893e-11	5.5522e-10	2.0351e-09	6.8407e-13
5.0921e+13	1.0550e-08	3.5632e-12	9.8242e-11	6.2193e-10	2.6862e-14
7.7256e+13	4.9898e-09	9.8998e-13	3.2350e-11	2.3379e-10	4.0764e-14
1.1721e+14	5.6615e-10	5.7212e-14	4.1833e-12	1.3099e-11	7.4570e-13
1.7783e+14	1.8155e-11	5.0644e-16	8.6577e-15	6.5242e-13	3.5605e-14
