# Supplementary material for: The diffuse gamma-ray flux from clusters of galaxies
Source: Nat Commun. 2023 Apr 29;14:2486. doi: 10.1038/s41467-023-38226-w (PMC10148864; doi:10.1038/s41467-023-38226-w)
Supplement: Supplementary file 2 — Source Data [file 41467_2023_38226_MOESM2_ESM.zip › FigureData_28March/figS1.txt]

# ClusterMass (z=0)	Cluster_density (z=0) ClusterMass (z=0.2)	Cluster_density (z=0.2)
1.0127e+12	3.5395e-04	1.0191e+12	3.1275e-04
2.2654e+12	1.8200e-04	1.9726e+12	1.8200e-04
4.0408e+12	1.1267e-04	4.2494e+12	9.9559e-05
9.3873e+12	5.7048e-05	9.2699e+12	5.1991e-05
2.6670e+13	2.2903e-05	2.1266e+13	2.3990e-05
5.2610e+13	1.2528e-05	4.8175e+13	1.1243e-05
1.5136e+14	3.9881e-06	1.5522e+14	2.5465e-06
2.9485e+14	1.6260e-06	2.9116e+14	9.1743e-07
6.2721e+14	4.4344e-07	5.2593e+14	2.7031e-07
1.0773e+15	1.3065e-07	8.2203e+14	8.6048e-08
1.7820e+15	2.9140e-08	1.2848e+15	1.8897e-08
2.8562e+15	4.6966e-09	1.7708e+15	5.4823e-09
3.9366e+15	1.0000e-09	2.4871e+15	1.0314e-09
