# Supplementary material for: The diffuse gamma-ray flux from clusters of galaxies
Source: Nat Commun. 2023 Apr 29;14:2486. doi: 10.1038/s41467-023-38226-w (PMC10148864; doi:10.1038/s41467-023-38226-w)
Supplement: Supplementary file 2 — Source Data [file 41467_2023_38226_MOESM2_ESM.zip › FigureData_28March/fig1.txt]

Figure 1 is intended only  to illustrate  CR transport in the cluster. 
It does not directly influence the  results of this work. 
For this reason we are not providing the data file for it.
