# Supplementary material for: The diffuse gamma-ray flux from clusters of galaxies
Source: Nat Commun. 2023 Apr 29;14:2486. doi: 10.1038/s41467-023-38226-w (PMC10148864; doi:10.1038/s41467-023-38226-w)
Supplement: Supplementary file 2 — Source Data [file 41467_2023_38226_MOESM2_ESM.zip › FigureData_28March/figS2b.txt]

# D (Mpc)	nCRs (M~1e14 M_sun)	D (Mpc)	nCRs (M~1e14 M_sun)	D (Mpc)	nCRs (M~1e13 M_sun)
1.0000e+00	1.0000e+01	1.0000e+00	4.0000e+00	1.0000e+00	5.0000e+00
5.0000e+00	1.0000e+01	5.0000e+00	6.0000e+00	5.0000e+00	1.0000e+01
1.0000e+01	2.0000e+01	1.0000e+01	8.0000e+00	1.0000e+01	1.0000e+02
2.0000e+01	3.0000e+01	2.0000e+01	1.2000e+02	2.0000e+01	3.0000e+01
4.0000e+01	5.0000e+01	4.0000e+01	3.2000e+02	4.0000e+01	8.0000e+01
5.0000e+01	7.0000e+01	5.0000e+01	2.0000e+02	5.0000e+01	5.0000e+01
7.0000e+01	9.0000e+01	7.0000e+01	1.2000e+02	7.0000e+01	8.0000e+01
9.0000e+01	1.0000e+02	9.0000e+01	1.6000e+02	9.0000e+01	6.0000e+01
1.0000e+02	2.5000e+02	1.0000e+02	8.0000e+01	1.0000e+02	4.0000e+01
3.0000e+02	3.0000e+02	3.0000e+02	2.8000e+02	3.0000e+02	2.0000e+01
5.0000e+02	4.0000e+02	5.0000e+02	2.4000e+02	5.0000e+02	7.0000e+00
8.0000e+02	7.0000e+02	8.0000e+02	3.2000e+01	8.0000e+02	8.0000e+00
1.0000e+03	1.0000e+03	1.0000e+03	3.6000e+01	9.0000e+02	7.0000e+00
2.0000e+03	5.0000e+02	2.0000e+03	3.6000e+01	1.5000e+03	9.0000e+00
3.0000e+03	2.0000e+02	0.0000e+00	0.0000e+00	0.0000e+00	0.0000e+00
