# Supplementary material for: The diffuse gamma-ray flux from clusters of galaxies
Source: Nat Commun. 2023 Apr 29;14:2486. doi: 10.1038/s41467-023-38226-w (PMC10148864; doi:10.1038/s41467-023-38226-w)
Supplement: Supplementary file 2 — Source Data [file 41467_2023_38226_MOESM2_ESM.zip › FigureData_28March/fig2.txt]

# #E (eV)	Flux (MeV cm^-2, s^-1, sr^-1) (no evolution)	z<0.3	0.3<z<1.0	1.0<z<5.0	Flux_AGN	z<0.3 (AGN)	0.3<z<1.0 (AGN)	1.0<z<5.0 (AGN)	Flux_SFR	z<0.3 (SFR)	0.3<z<1.0 (SFR)	1.0<z<5.0 (SFR)
1.2196e+10	6.3502e-06	5.8155e-06	4.1422e-07	1.2049e-07	1.1753e-05	5.8260e-06	4.2645e-07	2.3721e-07	1.2758e-05	6.2505e-06	6.7012e-07	1.5863e-07
1.8503e+10	5.2867e-06	4.8835e-06	3.1508e-07	8.8187e-08	9.7849e-06	4.8923e-06	3.2437e-07	1.7362e-07	1.0622e-05	5.2488e-06	5.0972e-07	1.1610e-07
2.8072e+10	4.4272e-06	4.1312e-06	2.3997e-07	5.5915e-08	8.1941e-06	4.1387e-06	2.4705e-07	1.1008e-07	8.8949e-06	4.4403e-06	3.8822e-07	7.3615e-08
4.2590e+10	4.2788e-06	4.0353e-06	2.0899e-07	3.4515e-08	7.9193e-06	4.0426e-06	2.1516e-07	6.7952e-08	8.5965e-06	4.3371e-06	3.3809e-07	4.5441e-08
6.4617e+10	4.0620e-06	3.8890e-06	1.5980e-07	1.3107e-08	7.5181e-06	3.8960e-06	1.6452e-07	2.5804e-08	8.1611e-06	4.1799e-06	2.5852e-07	1.7256e-08
9.8035e+10	3.1345e-06	3.0405e-06	9.1695e-08	2.3373e-09	5.8015e-06	3.0460e-06	9.4401e-08	4.6016e-09	6.2976e-06	3.2679e-06	1.4834e-07	3.0772e-09
1.4874e+11	3.1595e-06	3.1055e-06	5.3840e-08	2.3692e-10	5.8477e-06	3.1111e-06	5.5429e-08	4.6644e-10	6.3478e-06	3.3378e-06	8.7101e-08	3.1192e-10
2.2566e+11	2.5705e-06	2.5485e-06	2.2042e-08	5.7965e-12	4.7576e-06	2.5531e-06	2.2693e-08	1.1412e-11	5.1645e-06	2.7391e-06	3.5659e-08	7.6314e-12
3.4236e+11	2.1819e-06	2.1736e-06	8.3308e-09	3.3198e-13	4.0384e-06	2.1775e-06	8.5766e-09	6.5358e-13	4.3838e-06	2.3362e-06	1.3477e-08	4.3706e-13
5.1942e+11	2.1370e-06	2.1344e-06	2.5487e-09	0.0000e+00	3.9552e-06	2.1383e-06	2.6240e-09	0.0000e+00	4.2934e-06	2.2941e-06	4.1233e-09	0.0000e+00
7.8805e+11	1.4957e-06	1.4950e-06	6.6050e-10	0.0000e+00	2.7683e-06	1.4977e-06	6.7999e-10	0.0000e+00	3.0050e-06	1.6068e-06	1.0685e-09	0.0000e+00
1.1956e+12	1.3595e-06	1.3591e-06	3.4830e-10	0.0000e+00	2.5162e-06	1.3616e-06	3.5858e-10	0.0000e+00	2.7314e-06	1.4608e-06	5.6347e-10	0.0000e+00
1.8139e+12	9.5998e-07	9.5982e-07	1.4614e-10	0.0000e+00	1.7768e-06	9.6156e-07	1.5045e-10	0.0000e+00	1.9287e-06	1.0316e-06	2.3642e-10	0.0000e+00
2.7520e+12	8.1255e-07	8.1250e-07	4.5553e-11	0.0000e+00	1.5039e-06	8.1397e-07	4.6897e-11	0.0000e+00	1.6325e-06	8.7327e-07	7.3693e-11	0.0000e+00
4.1753e+12	6.1637e-07	6.1635e-07	1.4665e-11	0.0000e+00	1.1408e-06	6.1747e-07	1.5098e-11	0.0000e+00	1.2384e-06	6.6245e-07	2.3725e-11	0.0000e+00
6.3347e+12	4.7812e-07	4.7812e-07	1.0105e-12	0.0000e+00	8.8493e-07	4.7899e-07	1.0403e-12	0.0000e+00	9.6061e-07	5.1389e-07	1.6348e-12	0.0000e+00
9.6108e+12	3.7575e-07	3.7575e-07	0.0000e+00	0.0000e+00	6.9545e-07	3.7643e-07	0.0000e+00	0.0000e+00	7.5493e-07	4.0386e-07	0.0000e+00	0.0000e+00
1.4581e+13	2.5385e-07	2.5385e-07	0.0000e+00	0.0000e+00	4.6984e-07	2.5431e-07	0.0000e+00	0.0000e+00	5.1002e-07	2.7284e-07	0.0000e+00	0.0000e+00
2.2122e+13	1.2651e-07	1.2651e-07	0.0000e+00	0.0000e+00	2.3415e-07	1.2674e-07	0.0000e+00	0.0000e+00	2.5418e-07	1.3598e-07	0.0000e+00	0.0000e+00
3.3563e+13	3.2840e-08	3.2840e-08	0.0000e+00	0.0000e+00	6.0782e-08	3.2899e-08	0.0000e+00	0.0000e+00	6.5980e-08	3.5296e-08	0.0000e+00	0.0000e+00
5.0921e+13	1.0550e-08	1.0550e-08	0.0000e+00	0.0000e+00	1.9527e-08	1.0569e-08	0.0000e+00	0.0000e+00	2.1197e-08	1.1339e-08	0.0000e+00	0.0000e+00
7.7256e+13	4.9898e-09	4.9898e-09	0.0000e+00	0.0000e+00	9.2352e-09	4.9988e-09	0.0000e+00	0.0000e+00	1.0025e-08	5.3630e-09	0.0000e+00	0.0000e+00
1.1721e+14	5.6615e-10	5.6615e-10	0.0000e+00	0.0000e+00	1.0479e-09	5.6717e-10	0.0000e+00	0.0000e+00	1.1375e-09	6.0850e-10	0.0000e+00	0.0000e+00
1.7783e+14	1.8155e-11	1.8155e-11	0.0000e+00	0.0000e+00	3.3603e-11	1.8188e-11	0.0000e+00	0.0000e+00	3.6477e-11	1.9513e-11	0.0000e+00	0.0000e+00
