# Supplementary material for: The diffuse gamma-ray flux from clusters of galaxies
Source: Nat Commun. 2023 Apr 29;14:2486. doi: 10.1038/s41467-023-38226-w (PMC10148864; doi:10.1038/s41467-023-38226-w)
Supplement: Supplementary file 2 — Source Data [file 41467_2023_38226_MOESM2_ESM.zip › FigureData_28March/figS2a.txt]

# E (eV)	mfp_pion_cmb (Mpc)	mfp_pion_ebl (Mpc)	mfp_pion_cluster (Mpc)	E (eV)	mfp_pp (Mpc)
3.2400e+12	0.0000e+00	1.9205e+14	1.0227e+25	3.2400e+13	1.0949e+02
3.7200e+12	0.0000e+00	5.5270e+13	1.3913e+23	3.9026e+13	1.0923e+02
4.1739e+12	0.0000e+00	1.9591e+13	3.0570e+21	4.7007e+13	1.0897e+02
4.7923e+12	0.0000e+00	7.7808e+12	1.0243e+20	5.6620e+13	1.0870e+02
5.3771e+12	0.0000e+00	3.1018e+12	4.9796e+18	6.8199e+13	1.0843e+02
6.1737e+12	0.0000e+00	1.1529e+12	3.3606e+17	8.2146e+13	1.0815e+02
7.0883e+12	0.0000e+00	4.2927e+11	3.0279e+16	9.8945e+13	1.0786e+02
7.9533e+12	0.0000e+00	1.7212e+11	3.5210e+15	1.1918e+14	1.0757e+02
9.1316e+12	0.0000e+00	7.4998e+10	5.1268e+14	1.4355e+14	1.0726e+02
1.0246e+13	0.0000e+00	3.5220e+10	9.1048e+13	1.7291e+14	1.0696e+02
1.1764e+13	0.0000e+00	1.7703e+10	1.9266e+13	2.0827e+14	1.0664e+02
1.3507e+13	0.0000e+00	9.4608e+09	4.7578e+12	2.5086e+14	1.0632e+02
1.5155e+13	0.0000e+00	5.3282e+09	1.3466e+12	3.0216e+14	1.0600e+02
1.7400e+13	0.0000e+00	3.1274e+09	4.2990e+11	3.6396e+14	1.0566e+02
1.9523e+13	0.0000e+00	1.8661e+09	1.5267e+11	4.3839e+14	1.0533e+02
2.2415e+13	0.0000e+00	1.0899e+09	5.9589e+10	5.2804e+14	1.0498e+02
2.5736e+13	0.0000e+00	6.1483e+08	2.5300e+10	6.3602e+14	1.0463e+02
2.8877e+13	0.0000e+00	3.4137e+08	1.1584e+10	7.6609e+14	1.0428e+02
3.3155e+13	0.0000e+00	1.9094e+08	5.6767e+09	9.2276e+14	1.0392e+02
3.7200e+13	0.0000e+00	1.0943e+08	2.9592e+09	1.1115e+15	1.0356e+02
4.2712e+13	0.0000e+00	6.5152e+07	1.6320e+09	1.3388e+15	1.0319e+02
4.9039e+13	0.0000e+00	4.0680e+07	9.4757e+08	1.6126e+15	1.0281e+02
5.5023e+13	0.0000e+00	2.6660e+07	5.7680e+08	1.9423e+15	1.0243e+02
6.3175e+13	0.0000e+00	1.8241e+07	3.6663e+08	2.3395e+15	1.0205e+02
7.0883e+13	0.0000e+00	1.2921e+07	2.4246e+08	2.8180e+15	1.0166e+02
8.1385e+13	0.0000e+00	9.3861e+06	1.6626e+08	3.3943e+15	1.0127e+02
9.3443e+13	0.0000e+00	6.9320e+06	1.1783e+08	4.0884e+15	1.0087e+02
1.0484e+14	0.0000e+00	5.1734e+06	8.6044e+07	4.9245e+15	1.0047e+02
1.2038e+14	0.0000e+00	3.8845e+06	6.4568e+07	5.9316e+15	1.0007e+02
1.3507e+14	0.0000e+00	2.9267e+06	4.9662e+07	7.1446e+15	9.9659e+01
1.5508e+14	0.0000e+00	2.2130e+06	3.9059e+07	8.6057e+15	9.9248e+01
1.7805e+14	0.0000e+00	1.6835e+06	3.1347e+07	1.0366e+16	9.8832e+01
1.9978e+14	0.0000e+00	1.2925e+06	2.5622e+07	1.2485e+16	9.8414e+01
2.2937e+14	0.0000e+00	1.0040e+06	2.1291e+07	1.5039e+16	9.7992e+01
2.5736e+14	0.0000e+00	7.9070e+05	1.7961e+07	1.8114e+16	9.7567e+01
2.9549e+14	0.0000e+00	6.3211e+05	1.5359e+07	2.1819e+16	9.7139e+01
3.3927e+14	0.0000e+00	5.1338e+05	1.3298e+07	2.6281e+16	9.6708e+01
3.8067e+14	0.0000e+00	4.2400e+05	1.1644e+07	3.1655e+16	9.6274e+01
4.3706e+14	0.0000e+00	3.5628e+05	1.0301e+07	3.8129e+16	9.5838e+01
4.9039e+14	0.0000e+00	3.0458e+05	9.1987e+06	4.5926e+16	9.5399e+01
5.6305e+14	0.0000e+00	2.6489e+05	8.2849e+06	5.5318e+16	9.4958e+01
6.4646e+14	0.0000e+00	2.3438e+05	7.5202e+06	6.6631e+16	9.4515e+01
7.2535e+14	0.0000e+00	2.1094e+05	6.8749e+06	8.0257e+16	9.4070e+01
8.3281e+14	0.0000e+00	1.9297e+05	6.3260e+06	9.6670e+16	9.3622e+01
9.3443e+14	0.0000e+00	1.7916e+05	5.8556e+06	1.1644e+17	9.3173e+01
1.0729e+15	1.4843e+280	1.6845e+05	5.4496e+06	1.4025e+17	9.2722e+01
1.2318e+15	1.1281e+244	1.6000e+05	5.0970e+06	1.6893e+17	9.2269e+01
1.3821e+15	4.0551e+212	1.5307e+05	4.7887e+06	2.0348e+17	9.1815e+01
1.5869e+15	1.7043e+185	1.4701e+05	4.5177e+06	2.4509e+17	9.1359e+01
1.7805e+15	2.4766e+161	1.4126e+05	4.2780e+06	2.9522e+17	9.0902e+01
2.0443e+15	4.3081e+140	1.3530e+05	4.0651e+06	3.5559e+17	9.0444e+01
2.3472e+15	3.5683e+122	1.2887e+05	3.8748e+06	4.2831e+17	8.9985e+01
2.6336e+15	6.3224e+106	1.2200e+05	3.7040e+06	5.1590e+17	8.9524e+01
3.0237e+15	1.1967e+93	1.1474e+05	3.5500e+06	6.2140e+17	8.9063e+01
3.3927e+15	1.3244e+81	1.0709e+05	3.4105e+06	7.4848e+17	8.8601e+01
3.8953e+15	5.0734e+70	9.9097e+04	3.2837e+06	9.0155e+17	8.8138e+01
4.4724e+15	4.2628e+61	9.0832e+04	3.1679e+06	1.0859e+18	8.7675e+01
5.0182e+15	5.2795e+53	8.2329e+04	3.0617e+06	1.3080e+18	8.7211e+01
5.7616e+15	6.8163e+46	7.3585e+04	2.9641e+06	1.5755e+18	8.6746e+01
6.4646e+15	6.7836e+40	6.4592e+04	2.8739e+06	1.8977e+18	8.6282e+01
7.4224e+15	4.0004e+35	5.5422e+04	2.7904e+06	2.2858e+18	8.5817e+01
8.5221e+15	1.1116e+31	4.6328e+04	2.7128e+06	2.7532e+18	8.5352e+01
9.5619e+15	1.1920e+27	3.7701e+04	2.6405e+06	3.3162e+18	8.4886e+01
1.0979e+16	4.1457e+23	2.9958e+04	2.5729e+06	3.9944e+18	8.4421e+01
1.2318e+16	4.0188e+20	2.3372e+04	2.5096e+06	4.8113e+18	8.3956e+01
1.4143e+16	9.5162e+17	1.8023e+04	2.4500e+06	5.7952e+18	8.3491e+01
1.6238e+16	4.9065e+15	1.3831e+04	2.3939e+06	6.9804e+18	8.3027e+01
1.8220e+16	4.9836e+13	1.0629e+04	2.3409e+06	8.4079e+18	8.2563e+01
2.0919e+16	9.1388e+11	8.2259e+03	2.2907e+06	1.0127e+19	8.2099e+01
2.3472e+16	2.8041e+10	6.4407e+03	2.2431e+06	1.2198e+19	8.1635e+01
2.6949e+16	1.3473e+09	5.1214e+03	2.1979e+06	1.4693e+19	8.1173e+01
3.0942e+16	9.5688e+07	4.1484e+03	2.1547e+06	1.7698e+19	8.0710e+01
3.4717e+16	9.5504e+06	3.4302e+03	2.1136e+06	2.1317e+19	8.0249e+01
3.9861e+16	1.2818e+06	2.8991e+03	2.0742e+06	2.5676e+19	7.9788e+01
4.4724e+16	2.2254e+05	2.5054e+03	2.0365e+06	3.0927e+19	7.9328e+01
5.1351e+16	4.8315e+04	2.2131e+03	2.0004e+06	3.7252e+19	7.8869e+01
5.8958e+16	1.2729e+04	1.9965e+03	1.9656e+06	4.4870e+19	7.8411e+01
6.6152e+16	3.9646e+03	1.8371e+03	1.9322e+06	5.4046e+19	7.7954e+01
7.5953e+16	1.4267e+03	1.7214e+03	1.8999e+06	6.5099e+19	7.7498e+01
8.5221e+16	5.8186e+02	1.6399e+03	1.8688e+06	7.8412e+19	7.7043e+01
9.7846e+16	2.6469e+02	1.5856e+03	1.8388e+06	9.4448e+19	7.6589e+01
1.1234e+17	1.3261e+02	1.5534e+03	1.8097e+06	1.1376e+20	7.6137e+01
1.2605e+17	7.2450e+01	1.5396e+03	1.7816e+06	1.3703e+20	7.5686e+01
1.4473e+17	4.2823e+01	1.5416e+03	1.7543e+06	1.6505e+20	7.5236e+01
1.6238e+17	2.7202e+01	1.5573e+03	1.7278e+06	1.9880e+20	7.4787e+01
1.8644e+17	1.8456e+01	1.5850e+03	1.7021e+06	2.3946e+20	7.4340e+01
2.1406e+17	1.3293e+01	1.6233e+03	1.6770e+06	2.8843e+20	7.3894e+01
2.4018e+17	1.0103e+01	1.6706e+03	1.6527e+06	3.4741e+20	7.3450e+01
2.7577e+17	8.0519e+00	1.7256e+03	1.6290e+06	4.1846e+20	7.3008e+01
3.0942e+17	6.6876e+00	1.7866e+03	1.6059e+06	5.0404e+20	7.2567e+01
3.5526e+17	5.7549e+00	1.8521e+03	1.5833e+06	6.0712e+20	7.2127e+01
4.0789e+17	5.1040e+00	1.9206e+03	1.5613e+06	7.3127e+20	7.1690e+01
4.5766e+17	4.6436e+00	1.9905e+03	1.5398e+06	8.8082e+20	7.1254e+01
5.2547e+17	4.3170e+00	2.0604e+03	1.5188e+06	1.0610e+21	7.0819e+01
5.8958e+17	4.0883e+00	2.1290e+03	1.4983e+06	1.2779e+21	7.0387e+01
6.7693e+17	3.9337e+00	2.1953e+03	1.4782e+06	1.5393e+21	6.9956e+01
7.7722e+17	3.8376e+00	2.2584e+03	1.4585e+06	1.8540e+21	6.9527e+01
8.7206e+17	3.7892e+00	2.3178e+03	1.4392e+06	2.2332e+21	6.9100e+01
1.0013e+18	3.7807e+00	2.3729e+03	1.4203e+06	2.6899e+21	6.8675e+01
1.1234e+18	3.8062e+00	2.4237e+03	1.4018e+06	0.0000e+00	0.0000e+00
1.2899e+18	3.8611e+00	2.4700e+03	1.3836e+06	0.0000e+00	0.0000e+00
1.4810e+18	3.9411e+00	2.5121e+03	1.3657e+06	0.0000e+00	0.0000e+00
1.6617e+18	4.0424e+00	2.5500e+03	1.3482e+06	0.0000e+00	0.0000e+00
1.9079e+18	4.1615e+00	2.5841e+03	1.3310e+06	0.0000e+00	0.0000e+00
2.1406e+18	4.2948e+00	2.6143e+03	1.3141e+06	0.0000e+00	0.0000e+00
2.4578e+18	4.4389e+00	2.6411e+03	1.2976e+06	0.0000e+00	0.0000e+00
2.8219e+18	4.5906e+00	2.6645e+03	1.2813e+06	0.0000e+00	0.0000e+00
3.1662e+18	4.7468e+00	2.6849e+03	1.2654e+06	0.0000e+00	0.0000e+00
3.6353e+18	4.9048e+00	2.7023e+03	1.2499e+06	0.0000e+00	0.0000e+00
4.0789e+18	5.0622e+00	2.7170e+03	1.2349e+06	0.0000e+00	0.0000e+00
4.6832e+18	5.2168e+00	2.7292e+03	1.2203e+06	0.0000e+00	0.0000e+00
5.3771e+18	5.3670e+00	2.7391e+03	1.2062e+06	0.0000e+00	0.0000e+00
6.0332e+18	5.5114e+00	2.7468e+03	1.1928e+06	0.0000e+00	0.0000e+00
6.9270e+18	5.6490e+00	2.7525e+03	1.1800e+06	0.0000e+00	0.0000e+00
7.7722e+18	5.7790e+00	2.7563e+03	1.1679e+06	0.0000e+00	0.0000e+00
8.9237e+18	5.9008e+00	2.7584e+03	1.1566e+06	0.0000e+00	0.0000e+00
1.0246e+19	6.0142e+00	2.7589e+03	1.1460e+06	0.0000e+00	0.0000e+00
1.1496e+19	6.1189e+00	2.7579e+03	1.1362e+06	0.0000e+00	0.0000e+00
1.3199e+19	6.2149e+00	2.7555e+03	1.1271e+06	0.0000e+00	0.0000e+00
1.4810e+19	6.3022e+00	2.7518e+03	1.1188e+06	0.0000e+00	0.0000e+00
1.7004e+19	6.3811e+00	2.7468e+03	1.1112e+06	0.0000e+00	0.0000e+00
1.9523e+19	6.4518e+00	2.7405e+03	1.1043e+06	0.0000e+00	0.0000e+00
2.1905e+19	6.5145e+00	2.7330e+03	1.0980e+06	0.0000e+00	0.0000e+00
2.5150e+19	6.5696e+00	2.7242e+03	1.0924e+06	0.0000e+00	0.0000e+00
2.8219e+19	6.6174e+00	2.7141e+03	1.0873e+06	0.0000e+00	0.0000e+00
3.2400e+19	6.6583e+00	2.7028e+03	1.0827e+06	0.0000e+00	0.0000e+00
3.7200e+19	6.6926e+00	2.6902e+03	1.0786e+06	0.0000e+00	0.0000e+00
4.1739e+19	6.7206e+00	2.6765e+03	1.0749e+06	0.0000e+00	0.0000e+00
4.7923e+19	6.7427e+00	2.6618e+03	1.0717e+06	0.0000e+00	0.0000e+00
5.3771e+19	6.7592e+00	2.6461e+03	1.0687e+06	0.0000e+00	0.0000e+00
6.1737e+19	6.7703e+00	2.6297e+03	1.0662e+06	0.0000e+00	0.0000e+00
7.0883e+19	6.7764e+00	2.6128e+03	1.0639e+06	0.0000e+00	0.0000e+00
7.9533e+19	6.7777e+00	2.5954e+03	1.0618e+06	0.0000e+00	0.0000e+00
9.1316e+19	6.7745e+00	2.5775e+03	1.0600e+06	0.0000e+00	0.0000e+00
1.0246e+20	6.7670e+00	2.5594e+03	1.0584e+06	0.0000e+00	0.0000e+00
1.1764e+20	6.7554e+00	2.5412e+03	1.0570e+06	0.0000e+00	0.0000e+00
1.3507e+20	6.7399e+00	2.5229e+03	1.0558e+06	0.0000e+00	0.0000e+00
1.5155e+20	6.7209e+00	2.5047e+03	1.0547e+06	0.0000e+00	0.0000e+00
1.7400e+20	6.6984e+00	2.4866e+03	1.0537e+06	0.0000e+00	0.0000e+00
1.9523e+20	6.6727e+00	2.4689e+03	1.0528e+06	0.0000e+00	0.0000e+00
2.2415e+20	6.6439e+00	2.4519e+03	1.0521e+06	0.0000e+00	0.0000e+00
2.5736e+20	6.6123e+00	2.4363e+03	1.0514e+06	0.0000e+00	0.0000e+00
2.8877e+20	6.5781e+00	2.4231e+03	1.0508e+06	0.0000e+00	0.0000e+00
3.3155e+20	6.5413e+00	2.4134e+03	1.0503e+06	0.0000e+00	0.0000e+00
3.7200e+20	6.5022e+00	2.4090e+03	1.0499e+06	0.0000e+00	0.0000e+00
4.2712e+20	6.4609e+00	2.4118e+03	1.0495e+06	0.0000e+00	0.0000e+00
4.9039e+20	6.4176e+00	2.4247e+03	1.0491e+06	0.0000e+00	0.0000e+00
5.5023e+20	6.3725e+00	2.4512e+03	1.0488e+06	0.0000e+00	0.0000e+00
6.3175e+20	6.3256e+00	2.4963e+03	1.0485e+06	0.0000e+00	0.0000e+00
7.0883e+20	6.2772e+00	2.5656e+03	1.0483e+06	0.0000e+00	0.0000e+00
8.1385e+20	6.2273e+00	2.6683e+03	1.0481e+06	0.0000e+00	0.0000e+00
9.3443e+20	6.1761e+00	2.8135e+03	1.0479e+06	0.0000e+00	0.0000e+00
1.0484e+21	6.1237e+00	3.0162e+03	1.0477e+06	0.0000e+00	0.0000e+00
1.2038e+21	6.0703e+00	3.2914e+03	1.0476e+06	0.0000e+00	0.0000e+00
1.3507e+21	6.0159e+00	3.6651e+03	1.0475e+06	0.0000e+00	0.0000e+00
1.5508e+21	5.9606e+00	4.1677e+03	1.0473e+06	0.0000e+00	0.0000e+00
1.7805e+21	5.9046e+00	4.8417e+03	1.0472e+06	0.0000e+00	0.0000e+00
1.9978e+21	5.8480e+00	5.7540e+03	1.0472e+06	0.0000e+00	0.0000e+00
2.2937e+21	5.7912e+00	6.9838e+03	1.0471e+06	0.0000e+00	0.0000e+00
2.5736e+21	5.7353e+00	8.6753e+03	1.0470e+06	0.0000e+00	0.0000e+00
2.9549e+21	5.6834e+00	1.1001e+04	1.0470e+06	0.0000e+00	0.0000e+00
3.3927e+21	5.6423e+00	1.4277e+04	1.0469e+06	0.0000e+00	0.0000e+00
3.8067e+21	5.6243e+00	1.8909e+04	1.0469e+06	0.0000e+00	0.0000e+00
4.3706e+21	5.6471e+00	2.5652e+04	1.0468e+06	0.0000e+00	0.0000e+00
4.9039e+21	5.7331e+00	3.5577e+04	1.0468e+06	0.0000e+00	0.0000e+00
5.6305e+21	5.9076e+00	5.0461e+04	1.0468e+06	0.0000e+00	0.0000e+00
6.4646e+21	6.1979e+00	7.3132e+04	1.0467e+06	0.0000e+00	0.0000e+00
7.2535e+21	6.6339e+00	1.0812e+05	1.0468e+06	0.0000e+00	0.0000e+00
8.3281e+21	7.2502e+00	1.6274e+05	1.0478e+06	0.0000e+00	0.0000e+00
9.3443e+21	8.0892e+00	2.4851e+05	1.0509e+06	0.0000e+00	0.0000e+00
1.0729e+22	9.2048e+00	3.8404e+05	1.0564e+06	0.0000e+00	0.0000e+00
1.2318e+22	1.0667e+01	5.9993e+05	1.0656e+06	0.0000e+00	0.0000e+00
1.3821e+22	1.2567e+01	9.3887e+05	1.0808e+06	0.0000e+00	0.0000e+00
1.5869e+22	1.5025e+01	1.4732e+06	1.1025e+06	0.0000e+00	0.0000e+00
1.7805e+22	1.8199e+01	2.3110e+06	1.1298e+06	0.0000e+00	0.0000e+00
2.0443e+22	2.2295e+01	3.6002e+06	1.1558e+06	0.0000e+00	0.0000e+00
2.3472e+22	2.7584e+01	5.5628e+06	1.1809e+06	0.0000e+00	0.0000e+00
2.6336e+22	3.4422e+01	8.5383e+06	1.2061e+06	0.0000e+00	0.0000e+00
3.0237e+22	4.3273e+01	1.3333e+07	1.2314e+06	0.0000e+00	0.0000e+00
3.3927e+22	5.4749e+01	2.1743e+07	1.2602e+06	0.0000e+00	0.0000e+00
3.8953e+22	6.9652e+01	3.8698e+07	1.2890e+06	0.0000e+00	0.0000e+00
4.4724e+22	8.9035e+01	9.9436e+07	1.3181e+06	0.0000e+00	0.0000e+00
5.0182e+22	1.1428e+02	0.0000e+00	1.3484e+06	0.0000e+00	0.0000e+00
5.7616e+22	1.4721e+02	0.0000e+00	1.3779e+06	0.0000e+00	0.0000e+00
6.4646e+22	1.9021e+02	0.0000e+00	1.4085e+06	0.0000e+00	0.0000e+00
7.4224e+22	2.4642e+02	0.0000e+00	1.4369e+06	0.0000e+00	0.0000e+00
8.5221e+22	3.1997e+02	0.0000e+00	1.4646e+06	0.0000e+00	0.0000e+00
9.5619e+22	4.1631e+02	0.0000e+00	1.4925e+06	0.0000e+00	0.0000e+00
1.0979e+23	5.4259e+02	0.0000e+00	1.5195e+06	0.0000e+00	0.0000e+00
1.2318e+23	7.0822e+02	0.0000e+00	1.5479e+06	0.0000e+00	0.0000e+00
1.4143e+23	9.2563e+02	0.0000e+00	1.5746e+06	0.0000e+00	0.0000e+00
1.6238e+23	1.2111e+03	0.0000e+00	1.6013e+06	0.0000e+00	0.0000e+00
1.8220e+23	1.5862e+03	0.0000e+00	1.6289e+06	0.0000e+00	0.0000e+00
2.0919e+23	2.0793e+03	0.0000e+00	1.6561e+06	0.0000e+00	0.0000e+00
2.3472e+23	2.7276e+03	0.0000e+00	1.6853e+06	0.0000e+00	0.0000e+00
2.6949e+23	3.5803e+03	0.0000e+00	1.7132e+06	0.0000e+00	0.0000e+00
3.0942e+23	4.7022e+03	0.0000e+00	1.7414e+06	0.0000e+00	0.0000e+00
3.4717e+23	6.1786e+03	0.0000e+00	1.7708e+06	0.0000e+00	0.0000e+00
3.9861e+23	8.1221e+03	0.0000e+00	1.8001e+06	0.0000e+00	0.0000e+00
4.4724e+23	1.0681e+04	0.0000e+00	1.8318e+06	0.0000e+00	0.0000e+00
5.1351e+23	1.4050e+04	0.0000e+00	1.8624e+06	0.0000e+00	0.0000e+00
5.8958e+23	1.8487e+04	0.0000e+00	1.8934e+06	0.0000e+00	0.0000e+00
6.6152e+23	2.4331e+04	0.0000e+00	1.9260e+06	0.0000e+00	0.0000e+00
7.5953e+23	3.2030e+04	0.0000e+00	1.9587e+06	0.0000e+00	0.0000e+00
8.5221e+23	4.2171e+04	0.0000e+00	1.9943e+06	0.0000e+00	0.0000e+00
9.7846e+23	5.5533e+04	0.0000e+00	2.0289e+06	0.0000e+00	0.0000e+00
1.1234e+24	7.3139e+04	0.0000e+00	2.0642e+06	0.0000e+00	0.0000e+00
1.2605e+24	9.6338e+04	0.0000e+00	2.1017e+06	0.0000e+00	0.0000e+00
1.4473e+24	1.2691e+05	0.0000e+00	2.1395e+06	0.0000e+00	0.0000e+00
1.6238e+24	1.6720e+05	0.0000e+00	2.1809e+06	0.0000e+00	0.0000e+00
1.8644e+24	2.2029e+05	0.0000e+00	2.2214e+06	0.0000e+00	0.0000e+00
2.1406e+24	2.9026e+05	0.0000e+00	2.2631e+06	0.0000e+00	0.0000e+00
2.4018e+24	3.8249e+05	0.0000e+00	2.3075e+06	0.0000e+00	0.0000e+00
2.7577e+24	5.0404e+05	0.0000e+00	2.3526e+06	0.0000e+00	0.0000e+00
3.0942e+24	6.6424e+05	0.0000e+00	2.4024e+06	0.0000e+00	0.0000e+00
3.5526e+24	8.7541e+05	0.0000e+00	2.4513e+06	0.0000e+00	0.0000e+00
4.0789e+24	1.1537e+06	0.0000e+00	2.5020e+06	0.0000e+00	0.0000e+00
4.5766e+24	1.5206e+06	0.0000e+00	2.5564e+06	0.0000e+00	0.0000e+00
5.2547e+24	2.0042e+06	0.0000e+00	2.6121e+06	0.0000e+00	0.0000e+00
5.8958e+24	2.6417e+06	0.0000e+00	2.6740e+06	0.0000e+00	0.0000e+00
6.7693e+24	3.4819e+06	0.0000e+00	2.7352e+06	0.0000e+00	0.0000e+00
7.7722e+24	4.5895e+06	0.0000e+00	2.7992e+06	0.0000e+00	0.0000e+00
8.7206e+24	6.0496e+06	0.0000e+00	2.8683e+06	0.0000e+00	0.0000e+00
1.0013e+25	7.9742e+06	0.0000e+00	2.9397e+06	0.0000e+00	0.0000e+00
1.1234e+25	1.0511e+07	0.0000e+00	3.0197e+06	0.0000e+00	0.0000e+00
1.2899e+25	1.3856e+07	0.0000e+00	3.0996e+06	0.0000e+00	0.0000e+00
1.4810e+25	1.8264e+07	0.0000e+00	3.1838e+06	0.0000e+00	0.0000e+00
1.6617e+25	2.4075e+07	0.0000e+00	3.2757e+06	0.0000e+00	0.0000e+00
1.9079e+25	3.1736e+07	0.0000e+00	3.3715e+06	0.0000e+00	0.0000e+00
2.1406e+25	4.1835e+07	0.0000e+00	3.4801e+06	0.0000e+00	0.0000e+00
2.4578e+25	5.5147e+07	0.0000e+00	3.5899e+06	0.0000e+00	0.0000e+00
2.8219e+25	7.2696e+07	0.0000e+00	3.7068e+06	0.0000e+00	0.0000e+00
3.1662e+25	9.5830e+07	0.0000e+00	3.8362e+06	0.0000e+00	0.0000e+00
3.6353e+25	1.2633e+08	0.0000e+00	3.9728e+06	0.0000e+00	0.0000e+00
4.0789e+25	1.6653e+08	0.0000e+00	4.1299e+06	0.0000e+00	0.0000e+00
4.6832e+25	2.1952e+08	0.0000e+00	4.2912e+06	0.0000e+00	0.0000e+00
5.3771e+25	2.8938e+08	0.0000e+00	4.4659e+06	0.0000e+00	0.0000e+00
6.0332e+25	3.8147e+08	0.0000e+00	4.6627e+06	0.0000e+00	0.0000e+00
6.9270e+25	5.0287e+08	0.0000e+00	4.8746e+06	0.0000e+00	0.0000e+00
7.7722e+25	6.6291e+08	0.0000e+00	5.1235e+06	0.0000e+00	0.0000e+00
8.9237e+25	8.7388e+08	0.0000e+00	5.3853e+06	0.0000e+00	0.0000e+00
1.0246e+26	1.1520e+09	0.0000e+00	5.6761e+06	0.0000e+00	0.0000e+00
1.1496e+26	1.5186e+09	0.0000e+00	6.0129e+06	0.0000e+00	0.0000e+00
1.3199e+26	2.0019e+09	0.0000e+00	6.3871e+06	0.0000e+00	0.0000e+00
1.4810e+26	2.6390e+09	0.0000e+00	6.8430e+06	0.0000e+00	0.0000e+00
1.7004e+26	3.4789e+09	0.0000e+00	7.3420e+06	0.0000e+00	0.0000e+00
1.9523e+26	4.5860e+09	0.0000e+00	7.9218e+06	0.0000e+00	0.0000e+00
2.1905e+26	6.0455e+09	0.0000e+00	8.6292e+06	0.0000e+00	0.0000e+00
2.5150e+26	7.9695e+09	0.0000e+00	9.4644e+06	0.0000e+00	0.0000e+00
2.8219e+26	1.0506e+10	0.0000e+00	1.0559e+07	0.0000e+00	0.0000e+00
3.2400e+26	1.3849e+10	0.0000e+00	1.1867e+07	0.0000e+00	0.0000e+00
