# Supplementary material for: The diffuse gamma-ray flux from clusters of galaxies
Source: Nat Commun. 2023 Apr 29;14:2486. doi: 10.1038/s41467-023-38226-w (PMC10148864; doi:10.1038/s41467-023-38226-w)
Supplement: Supplementary file 2 — Source Data [file 41467_2023_38226_MOESM2_ESM.zip › FigureData_28March/fig3.txt]

# E (eV)	Flux (0.9<z<1.5) (MeV cm^-2, s^-1, sr^-1) (Gilmore et al. 2012)	Dominguez et al. 2011	Stecker et al. 2016	1.5<z<5.0 (Gilmore et al. 2012)	Dominguez et al. 2011	Stecker et al. 2016
1.1482e+10	1.9636e-09	1.9518e-09	1.9626e-09	9.1362e-11	9.4681e-11	4.9491e-11
1.7245e+10	1.4618e-09	1.5160e-09	1.3635e-09	5.2494e-11	5.7454e-11	2.3991e-11
2.5902e+10	9.6211e-10	1.0407e-09	7.7204e-10	2.2564e-11	2.5970e-11	7.1190e-12
3.8905e+10	6.4556e-10	7.6824e-10	3.8701e-10	6.9378e-12	1.0092e-11	1.1587e-12
5.8434e+10	2.4891e-10	3.3403e-10	9.1669e-11	1.0195e-12	2.0242e-12	8.8231e-14
8.7767e+10	5.5209e-11	8.3089e-11	1.0828e-11	2.1631e-14	2.3856e-13	0.0000e+00
1.3183e+11	7.7623e-12	1.2459e-11	5.8706e-13	1.2894e-14	2.3424e-14	0.0000e+00
1.9800e+11	5.2736e-13	6.7631e-13	3.3774e-15	0.0000e+00	0.0000e+00	0.0000e+00
2.9739e+11	7.0376e-15	1.5547e-14	0.0000e+00	0.0000e+00	0.0000e+00	0.0000e+00
4.4668e+11	0.0000e+00	0.0000e+00	0.0000e+00	0.0000e+00	0.0000e+00	0.0000e+00
6.7091e+11	0.0000e+00	0.0000e+00	0.0000e+00	0.0000e+00	0.0000e+00	0.0000e+00
1.0077e+12	0.0000e+00	0.0000e+00	0.0000e+00	0.0000e+00	0.0000e+00	0.0000e+00
1.5136e+12	0.0000e+00	0.0000e+00	0.0000e+00	0.0000e+00	0.0000e+00	0.0000e+00
2.2734e+12	0.0000e+00	0.0000e+00	0.0000e+00	0.0000e+00	0.0000e+00	0.0000e+00
3.4145e+12	0.0000e+00	0.0000e+00	0.0000e+00	0.0000e+00	0.0000e+00	0.0000e+00
5.1286e+12	0.0000e+00	0.0000e+00	0.0000e+00	0.0000e+00	0.0000e+00	0.0000e+00
7.7031e+12	0.0000e+00	0.0000e+00	0.0000e+00	0.0000e+00	0.0000e+00	0.0000e+00
1.1570e+13	0.0000e+00	0.0000e+00	0.0000e+00	0.0000e+00	0.0000e+00	0.0000e+00
1.7378e+13	0.0000e+00	0.0000e+00	0.0000e+00	0.0000e+00	0.0000e+00	0.0000e+00
2.6102e+13	0.0000e+00	0.0000e+00	0.0000e+00	0.0000e+00	0.0000e+00	0.0000e+00
3.9204e+13	0.0000e+00	0.0000e+00	0.0000e+00	0.0000e+00	0.0000e+00	0.0000e+00
5.8884e+13	0.0000e+00	0.0000e+00	0.0000e+00	0.0000e+00	0.0000e+00	0.0000e+00
8.8444e+13	0.0000e+00	0.0000e+00	0.0000e+00	0.0000e+00	0.0000e+00	0.0000e+00
1.3284e+14	0.0000e+00	0.0000e+00	0.0000e+00	0.0000e+00	0.0000e+00	0.0000e+00
