# Supplementary material for: The diffuse gamma-ray flux from clusters of galaxies
Source: Nat Commun. 2023 Apr 29;14:2486. doi: 10.1038/s41467-023-38226-w (PMC10148864; doi:10.1038/s41467-023-38226-w)
Supplement: Supplementary file 2 — Source Data [file 41467_2023_38226_MOESM2_ESM.zip › FigureData_28March/figS8.txt]

# E (eV)	Flux (MeV cm^-2, s^-1, sr^-1) alpha=1.5 & E_max=1e17	alpha=1.7	alpha=2.0	alpha=2.3	alpha=2.5	alpha=1.5 & E_max=1e16	alpha=1.7	alpha=2.0	alpha=2.3	alpha=2.5
1.2196e+10	5.9475e-06	1.6250e-05	1.9489e-05	6.3502e-06	2.2654e-06	7.1840e-06	1.7269e-05	1.9489e-05	6.7195e-06	2.2654e-06
1.8503e+10	7.8105e-06	1.8986e-05	1.9066e-05	5.2867e-06	1.9320e-06	9.4682e-06	2.0089e-05	1.9079e-05	5.6000e-06	1.9320e-06
2.8072e+10	1.0216e-05	2.2072e-05	1.8921e-05	4.4272e-06	1.4408e-06	1.2371e-05	2.3431e-05	1.9911e-05	5.0195e-06	1.4407e-06
4.2590e+10	1.2712e-05	2.7245e-05	2.0659e-05	4.2788e-06	1.0980e-06	1.5429e-05	2.9002e-05	2.0155e-05	4.3900e-06	1.0978e-06
6.4617e+10	1.8097e-05	3.3465e-05	2.2344e-05	4.0620e-06	1.0445e-06	2.1978e-05	3.5650e-05	2.3730e-05	4.6850e-06	1.0441e-06
9.8035e+10	2.3170e-05	3.6410e-05	2.0773e-05	3.1345e-06	8.6070e-07	2.8160e-05	3.8911e-05	2.0971e-05	3.4210e-06	8.6018e-07
1.4874e+11	2.8485e-05	4.9327e-05	2.4092e-05	3.1595e-06	6.0918e-07	3.4553e-05	5.2391e-05	2.3426e-05	3.2605e-06	6.0848e-07
2.2566e+11	3.8055e-05	5.2234e-05	2.2395e-05	2.5705e-06	5.1724e-07	4.5950e-05	5.5571e-05	2.4940e-05	3.1515e-06	5.1626e-07
3.4236e+11	4.5871e-05	5.7383e-05	2.1859e-05	2.1819e-06	3.5663e-07	5.4882e-05	6.0964e-05	2.2403e-05	2.4352e-06	3.5544e-07
5.1942e+11	5.6312e-05	7.6122e-05	2.4684e-05	2.1370e-06	2.5564e-07	6.6856e-05	7.9831e-05	2.2681e-05	2.0906e-06	2.5412e-07
7.8805e+11	6.1663e-05	7.9884e-05	2.1064e-05	1.4957e-06	1.5449e-07	7.1123e-05	8.2438e-05	2.3436e-05	1.8976e-06	1.5274e-07
1.1956e+12	8.0183e-05	9.9131e-05	2.2654e-05	1.3595e-06	1.3044e-07	8.9409e-05	1.0114e-04	2.2077e-05	1.5168e-06	1.2825e-07
1.8139e+12	1.0033e-04	8.9947e-05	1.8032e-05	9.5998e-07	1.1837e-07	1.0947e-04	8.9219e-05	2.2486e-05	1.3267e-06	1.1569e-07
2.7520e+12	1.1178e-04	1.0229e-04	1.7803e-05	8.1255e-07	5.7074e-08	1.1421e-04	9.9152e-05	1.5706e-05	7.9070e-07	5.4082e-08
4.1753e+12	1.2022e-04	1.0910e-04	1.6144e-05	6.1637e-07	5.1382e-08	1.1511e-04	9.9483e-05	1.6774e-05	7.4680e-07	4.8050e-08
6.3347e+12	1.3196e-04	1.1053e-04	1.4310e-05	4.7812e-07	3.4427e-08	1.1586e-04	9.5882e-05	1.2871e-05	4.7853e-07	3.0872e-08
9.6108e+12	1.2367e-04	1.0354e-04	1.2423e-05	3.7575e-07	2.3161e-08	9.9318e-05	8.3555e-05	1.2064e-05	4.1733e-07	1.9783e-08
1.4581e+13	1.1937e-04	8.7658e-05	9.4957e-06	2.5385e-07	1.2111e-08	8.2206e-05	6.6782e-05	8.1836e-06	2.5958e-07	9.1813e-09
2.2122e+13	6.3430e-05	5.9336e-05	5.5154e-06	1.2651e-07	5.9249e-09	3.8261e-05	3.7727e-05	4.5293e-06	1.2510e-07	4.4287e-09
3.3563e+13	2.9718e-05	2.2433e-05	1.7539e-06	3.2840e-08	1.2369e-09	1.2803e-05	1.0128e-05	1.5826e-06	3.8245e-08	6.5783e-10
5.0921e+13	1.3776e-05	8.1399e-06	6.0344e-07	1.0550e-08	4.4584e-10	4.8750e-06	3.0778e-06	3.7614e-07	8.0610e-09	1.7882e-10
7.7256e+13	4.1010e-06	4.8703e-06	3.2742e-07	4.9898e-09	9.8625e-11	9.9394e-07	1.4723e-06	1.2721e-07	2.2683e-09	2.9218e-11
1.1721e+14	1.5343e-06	9.6837e-07	4.7816e-08	5.6615e-10	2.7749e-11	1.6174e-07	8.8216e-08	1.4814e-08	2.3645e-10	3.6656e-12
1.7783e+14	1.2358e-07	3.8823e-08	1.9078e-09	1.8155e-11	1.3285e-12	4.0051e-09	3.9122e-10	4.4305e-10	6.0370e-12	5.0814e-14
